# Supplementary material for: RUNX1 Regulates a Transcription Program That Affects the Dynamics of Cell Cycle Entry of Naive Resting B Cells
Source: J Immunol. 2021 Dec 15;207(12):2976–91. doi: 10.4049/jimmunol.2001367 (PMC8675107; doi:10.4049/jimmunol.2001367)
Supplement: Data Supplement [file JI_2001367.zip]

Archive with 5 entries (5 files):
- JI_2001367_Supplemental_1.pdf
- JI_2001367_Supplemental_2.xlsx
- JI_2001367_Supplemental_3.xlsx
- JI_2001367_Supplemental_4.xlsx
- manifest.xml
