# Supplementary material for: RUNX1 Regulates a Transcription Program That Affects the Dynamics of Cell Cycle Entry of Naive Resting B Cells
Source: J Immunol. 2021 Dec 15;207(12):2976–91. doi: 10.4049/jimmunol.2001367 (PMC8675107; doi:10.4049/jimmunol.2001367)
Supplement: Data Supplement [file JI_2001367.zip › JI_2001367_Supplemental_2.xlsx]

## Sheet: Sheet1
Supplemental Table I. List of genes differentially expressed in resting B cells of Runx1 cK/O versus Cre control mice. P-values were generated
by Wald test and p-adj are BH adjusted (DESeq2).
	Associated.	baseMean	log2Fold	lfcSE	stat	pvalue	padj	Cre_0	Cre_3	KO_0	KO_3
	Gene.Name		Change					baseMean	baseMean	baseMean	baseMean
1	Dmwd	740.757	3.84233	0.174719	-21.9915	3.47e-107	5.26e-103	150.777	26.3198	2207.44	578.494
2	Plcxd2	483.241	-2.51836	0.180995	13.9139	5.21e-44	3.94e-40	500.255	891.429	85.557	455.723
3	Ifnar1	4324.17	1.3447	0.0979186	-13.7328	6.46e-43	3.26e-39	2694.54	2673.91	6863.98	5064.26
4	Dab2ip	274.21	1.97465	0.145722	-13.5508	7.84e-42	2.97e-38	168.684	37.4678	669.108	221.579
5	Lrig1	62.7888	2.87236	0.262157	-10.9566	6.18e-28	1.87e-24	21.9716	19.1842	167.045	42.9544
6	Rhobtb1	73.7577	2.28439	0.21523	-10.6137	2.57e-26	6.49e-23	38.456	11.5892	191.984	53.0016
7	Ski	1225.73	0.663052	0.0647858	-10.2345	1.39e-24	3e-21	1075.96	914.671	1704.56	1207.74
8	Cd200	782.118	1.17252	0.117666	-9.96477	2.17e-23	4.11e-20	596.145	258.216	1347.27	926.842
9	Ass1	377.396	1.16281	0.118654	-9.79997	1.13e-22	1.89e-19	199.412	405.185	448.815	456.173
10	Slc2a3	633.938	-0.906613	0.0944627	9.59757	8.18e-22	1.24e-18	1098.55	474.31	584.826	378.066
11	Eya1	91.2418	-1.895	0.207698	9.12384	7.25e-20	9.98e-17	155.856	134.263	40.9936	33.8551
12	Gm9855	84.558	3.53825	0.388802	-9.1004	9e-20	1.14e-16	7.69247	8.5968	102.429	219.513
13	Pisd-ps1	1992.18	-0.840733	0.0935689	8.98518	2.58e-19	3.01e-16	3654.13	1434.49	2036.68	843.418
14	Slc2a6	506.829	-1.66463	0.18674	8.9142	4.91e-19	5.31e-16	182.459	1326.73	56.2143	461.916
15	St8sia6	268.562	-1.46265	0.170623	8.57242	1.01e-17	1.02e-14	423.426	356.907	152.131	141.782
16	Gsn	690.035	-1.03235	0.128902	8.00877	1.16e-15	1.1e-12	1604.78	249.143	781.831	124.38
17	Saraf	1143.45	0.929164	0.116447	-7.97932	1.47e-15	1.31e-12	1119.06	401.301	2137.34	916.084
18	Rell1	201.666	-1.13143	0.142342	7.94869	1.88e-15	1.58e-12	420.57	127.485	191.241	67.3696
19	Il9r	837.103	-2.19899	0.277079	7.93634	2.08e-15	1.65e-12	2074.1	684.885	434.226	155.198
20	Pdcd1lg2	209.879	-1.38012	0.177005	7.79707	6.34e-15	4.37e-12	170.411	362.083	64.3548	242.669
21	Dusp3	708.034	0.674319	0.0864882	-7.79666	6.36e-15	4.37e-12	352.266	932.426	562.222	985.222
22	Ccr6	974.153	-1.56728	0.201272	7.78691	6.87e-15	4.52e-12	1238.45	1796.21	411.582	450.367
23	Myo1f	144.969	-1.53095	0.200913	7.61997	2.54e-14	1.6e-11	407.302	18.2541	139.409	14.9098
24	Gm15920	73.1806	4.51532	0.59593	-7.57693	3.54e-14	2.14e-11	1.59519	4.31002	72.8764	213.941
25	Gm10036	68.5931	3.28426	0.437701	-7.50343	6.22e-14	3.62e-11	9.85686	9.77421	114.673	140.068
26	Ehd3	167.002	-1.58249	0.211992	7.46485	8.34e-14	4.67e-11	438.698	58.4918	144.435	26.3845
27	Scml4	473.757	-1.09789	0.147757	7.43036	1.08e-13	5.85e-11	1203.43	80.5293	559.703	51.3588
28	Sdc1	136.438	-1.33926	0.182426	7.34139	2.11e-13	1.1e-10	304.909	64.4371	119.539	56.8676
29	Gpr171	1485.69	-0.923175	0.129482	7.12976	1.01e-12	5.07e-10	1658.81	2330.59	871.815	1081.55
30	Pde7a	2152.83	-0.597773	0.0847082	7.05685	1.7e-12	8.32e-10	3861.93	1251.83	2549.69	947.884
31	Slco5a1	73.0588	-2.06727	0.29578	6.98921	2.76e-12	1.3e-09	203.668	36.2697	47.0205	5.27671
32	Mb21d1	118.057	1.49292	0.213715	-6.98559	2.84e-12	1.3e-09	30.2004	97.5822	86.3796	258.066
33	Rbpms	113.719	1.06754	0.153398	-6.95929	3.42e-12	1.52e-09	114.904	34.64	242.033	63.2983
34	Gm6969	57.5803	-4.14821	0.599248	6.92236	4.44e-12	1.92e-09	168.474	55.4936	6.35378	0
35	Rps13-ps1	108.133	-4.9408	0.717573	6.88543	5.76e-12	2.42e-09	209.747	218.4	2.1953	2.19121
36	Irf7	1046.82	1.01222	0.147503	-6.86236	6.77e-12	2.77e-09	1017.04	244.667	2061.22	864.333
37	Hmgn2-ps1	88.9093	2.28709	0.337278	-6.78103	1.19e-11	4.75e-09	22.0216	24.634	114.722	194.259
38	Kctd14	290.819	1.12358	0.167923	-6.69106	2.22e-11	8.38e-09	155.442	208.191	340.536	459.105
39	6330403A02Rik	38.8859	2.12636	0.318689	-6.67222	2.52e-11	9.3e-09	24.4755	4.83616	111.158	15.0737
40	Gm5806	50.2935	4.33964	0.654513	-6.63033	3.35e-11	1.21e-08	1.33185	1.04937	59.0082	139.784
41	Leprotl1	553.253	0.997061	0.150542	-6.62315	3.52e-11	1.24e-08	328.055	381.55	658.795	844.612
42	Amd2	49.3174	2.7379	0.415369	-6.5915	4.35e-11	1.5e-08	5.30795	22.8456	40.1698	128.946
43	Elk3	633.846	-0.556036	0.0856597	6.49122	8.51e-11	2.86e-08	1092.02	292.79	742.057	408.521
44	Slc26a11	299.581	-0.848092	0.130795	6.48414	8.92e-11	2.94e-08	454.401	275.039	251.128	217.755
45	Btla	6695.41	-0.620628	0.0978109	6.34519	2.22e-10	7.15e-08	12383.8	3739.1	8043.24	2615.53
46	Six5	11.9676	3.57451	0.565867	-6.31687	2.67e-10	8.42e-08	1.57505	0.585938	26.5071	19.2022
47	St6gal1	2972.18	-0.870526	0.139235	6.25222	4.05e-10	1.25e-07	6042.54	1623.51	3292.46	930.239
48	Rgl1	620.118	0.781589	0.125324	-6.23657	4.47e-10	1.35e-07	748.602	187.455	1290.34	254.078
49	Dmpk	214.566	1.95502	0.313776	-6.23063	4.65e-10	1.38e-07	147.075	9.9428	594.526	106.722
50	Ints4	1576.79	0.482158	0.0778573	-6.19284	5.91e-10	1.72e-07	1587.2	1196.84	2218.3	1304.8
51	Vps37b	2171.97	-0.602679	0.0979099	6.15544	7.49e-10	2.14e-07	4427.44	727.014	2911.54	621.885
52	Abcb1b	174.522	-1.7899	0.292193	6.12574	9.03e-10	2.53e-07	81.3503	451.127	22.4504	143.16
53	Fer	31.3715	2.00431	0.328215	-6.10669	1.02e-09	2.8e-07	20.889	3.27284	86.7445	14.5797
54	Anxa6	2249.53	-0.614533	0.101365	6.06255	1.34e-09	3.62e-07	4644.45	720.029	3029.8	603.844
55	Serpine2	52.7526	1.7442	0.2887	-6.04157	1.53e-09	4.05e-07	33.5603	10.5431	115.615	51.2921
56	Pip5k1b	111.711	-1.18145	0.19639	6.01585	1.79e-09	4.67e-07	211.797	80.0319	92.7316	62.2819
57	5430427O19Rik	768.805	-0.865602	0.143999	6.01115	1.84e-09	4.73e-07	635.4	1366.91	347.251	725.659
58	Abcb1a	41.1493	-1.84134	0.308056	5.9773	2.27e-09	5.72e-07	71.1489	59.3617	19.095	14.9917
59	Antxr2	205.728	-0.745205	0.125584	5.93392	2.96e-09	7.34e-07	435.144	62.1988	259.15	66.4202
60	Galnt6	419.768	-0.562944	0.0962355	5.84965	4.93e-09	1.2e-06	653.804	292.321	441.793	291.154
61	Plekhg3	303.968	-0.821203	0.140628	5.83955	5.23e-09	1.26e-06	712.447	48.274	402.002	53.1497
62	Nav2	44.6523	2.06509	0.356503	-5.79263	6.93e-09	1.64e-06	26.4571	14.5189	117.409	20.2242
63	Fam69a	611.873	-0.515713	0.0890844	5.78904	7.08e-09	1.65e-06	797.816	629.67	557.537	462.471
64	Pvrl1	212.637	1.13712	0.198653	-5.72418	1.04e-08	2.38e-06	81.3455	245.483	181.587	342.13
65	Acap1	4005.88	-0.58727	0.10268	5.71943	1.07e-08	2.4e-06	7354.85	1991.01	4887.82	1789.83
66	B4galnt1	2398.63	-0.472084	0.082558	5.71821	1.08e-08	2.4e-06	3613.04	1538.33	2601.98	1841.19
67	Zap70	28.5508	1.69574	0.297583	-5.69836	1.21e-08	2.64e-06	23.6369	2.08324	78.0733	10.4098
68	Map4k3	299.968	0.697746	0.122475	-5.69703	1.22e-08	2.64e-06	289.695	163.512	470.414	276.25
69	Ntng2	57.5162	1.21771	0.214007	-5.69004	1.27e-08	2.71e-06	55.5585	17.4891	130.602	26.4149
70	Emid1	309.338	-0.890259	0.156531	5.68745	1.29e-08	2.71e-06	752.553	45.3749	404.113	35.3125
71	Gpr137b	459.417	-0.627161	0.112012	5.59906	2.16e-08	4.47e-06	738.556	398.351	477.346	223.414
72	Cnr2	2777.86	0.748761	0.133788	-5.59661	2.19e-08	4.47e-06	3264.53	1180.73	5502.43	1163.74
73	Fancc	320.938	-0.715804	0.128125	5.58676	2.31e-08	4.67e-06	279.993	522.594	169.595	311.569
74	Prss12	8.213	-3.46753	0.621485	5.57942	2.41e-08	4.81e-06	24.0061	2.55443	1.41004	4.88142
75	Tmem26	308.646	0.624351	0.112357	-5.55685	2.75e-08	5.4e-06	366.4	87.2568	566.419	214.509
76	Plekhg5	40.9186	1.33515	0.243597	-5.48099	4.23e-08	8.21e-06	40.746	6.26301	104.369	12.2965
77	Kif11	178.609	-0.933464	0.171616	5.43925	5.35e-08	1.03e-05	255.513	201.863	133.073	123.985
78	Pglyrp2	136.111	-1.00125	0.185099	5.40927	6.33e-08	1.2e-05	353.533	7.92047	175.569	7.4201
79	Entpd5	763.752	-0.651988	0.120675	5.40285	6.56e-08	1.23e-05	1309.85	502.877	831.832	410.448
80	Gm6548	181.31	1.12141	0.209931	-5.34178	9.2e-08	1.7e-05	138.115	57.4998	303.805	225.821
81	Cep97	232.129	-0.860704	0.163551	5.26259	1.42e-07	2.53e-05	451.642	134.564	247.828	94.4837
82	Tgfa	7.05697	3.25134	0.619385	-5.2493	1.53e-07	2.69e-05	1.89812	0.696259	23.5852	2.04831
83	4930427A07Rik	154.804	-0.823328	0.157503	5.22738	1.72e-07	2.99e-05	327.14	58.9902	184.385	48.6989
84	Egr2	6710.81	1.25393	0.242437	-5.17217	2.31e-07	3.98e-05	758.996	10104.1	1843.24	14136.9
85	Slc29a4	56.157	1.07214	0.208052	-5.15323	2.56e-07	4.35e-05	51.1431	26.7228	108.182	38.5799
86	Rasgrf2	94.5543	0.930644	0.181261	-5.13429	2.83e-07	4.76e-05	123.581	6.49362	236.983	11.1591
87	Slc22a15	25.8868	-2.20231	0.431771	5.10065	3.38e-07	5.57e-05	51.2123	31.8106	10.0852	10.4389
88	Xxylt1	557.363	-0.558036	0.109591	5.09198	3.54e-07	5.77e-05	502.71	774.43	341.983	610.329
89	Adk	221.117	0.684846	0.134972	-5.07397	3.9e-07	6.27e-05	186.554	156.479	301.554	239.883
90	Sspn	185.844	0.989118	0.19569	-5.05452	4.31e-07	6.87e-05	158.785	108.3	318.39	157.902
91	Hook1	874.978	-0.58694	0.117562	4.99262	5.96e-07	9.39e-05	764.248	1278.91	507.464	949.292
92	Rasa4	309.785	0.738135	0.147909	-4.99046	6.02e-07	9.4e-05	306.613	158.99	512.86	260.677
93	Sypl	3618.11	0.425426	0.0852817	-4.98848	6.09e-07	9.4e-05	2301.04	4214.32	3091.51	4865.56
94	Fam101b	333.674	0.77154	0.155303	-4.96796	6.77e-07	0.000103442	468.346	22.1644	802.2	41.9855
95	Bcar3	7626	0.339276	0.0685445	-4.94972	7.43e-07	0.000112486	4130.14	10425.6	5226.83	10721.4
96	Twsg1	4449.38	0.499658	0.101962	-4.90045	9.56e-07	0.000142723	1429.94	7480.19	2024.04	6863.36
97	Hopx	174.079	0.893202	0.182313	-4.89928	9.62e-07	0.000142723	147.769	69.3681	275.831	203.348
98	Epn2	90.9773	0.963556	0.197498	-4.87883	1.07e-06	0.000156815	75.941	49.0529	149.106	89.8096
99	Abca8b	16.5057	2.03471	0.417856	-4.86942	1.12e-06	0.000162888	12.2982	0	52.6808	1.04375
100	Epb4.1	1774.98	-0.59627	0.12289	4.85205	1.22e-06	0.000176133	2794.39	1367.11	1844.35	1094.08
101	Hal	12.1532	2.77148	0.572111	-4.84431	1.27e-06	0.00018141	2.68745	4.18974	25.1758	16.56
102	Gad1	278.101	0.848644	0.17538	-4.83888	1.31e-06	0.000184695	172.788	269.975	312.88	356.76
103	Stc1	13.9957	2.40138	0.504117	-4.76353	1.9e-06	0.00026659	7.65287	0.343146	44.8405	3.14645
104	Ighv7-2	4.07075	3.93483	0.830605	-4.73731	2.17e-06	0.000300716	0	0	13.5093	2.77365
105	Gm5815	5.31933	-3.79985	0.806517	4.71143	2.46e-06	0.000338451	13.6074	7.66993	0	0
106	Bahd1	1031.35	0.323806	0.0691752	-4.68096	2.86e-06	0.000389333	1082.68	821.206	1355.32	866.187
107	Ift57	99.3161	1.04052	0.222476	-4.677	2.91e-06	0.000393373	45.0397	52.5604	94.2961	205.368
108	Daam1	174.797	-0.968422	0.207221	4.67338	2.96e-06	0.000396844	98.0266	410.041	49.5207	141.6
109	Oas1a	192.007	0.735455	0.15792	-4.65712	3.21e-06	0.000423254	220.627	42.9486	368.304	136.149
110	Gm6377	1739.56	-0.63058	0.135804	4.64331	3.43e-06	0.000447361	1773.05	2206.38	1142.27	1836.53
111	Rab31	252.104	0.757547	0.163231	-4.64095	3.47e-06	0.000448635	258.938	130.589	440.709	178.179
112	Nid1	277.448	1.52948	0.329919	-4.63593	3.55e-06	0.000453377	257.248	25.5277	771.017	55.9976
113	Pde2a	1764.97	0.813485	0.175499	-4.63527	3.56e-06	0.000453377	2214.26	514.053	3914.34	417.243
114	Ndc80	168.703	-1.0287	0.222099	4.63173	3.63e-06	0.000457366	368.877	81.7326	178.983	45.219
115	Gm3608	72.7177	-2.12007	0.458798	4.62092	3.82e-06	0.000477879	117.802	129.681	24.0696	19.3183
116	Clec16a	864.233	0.426644	0.0924499	-4.61487	3.93e-06	0.000484228	619.009	898.266	832.865	1106.79
117	Slc9c1	4.20262	3.94757	0.855419	-4.61477	3.94e-06	0.000484228	0	0	15.7225	1.08801
118	Stat4	930.627	-0.66049	0.14321	4.61203	3.99e-06	0.000486718	871.219	1263.96	548.928	1038.4
119	Pear1	536.053	0.605001	0.131457	-4.60228	4.18e-06	0.000502753	621.511	211.647	946.402	364.653
120	2810417H13Rik	168.922	-0.726985	0.157973	4.60195	4.19e-06	0.000502753	313.643	108.77	188.553	64.7199
121	Lamp3	44.4264	-1.16509	0.253594	4.59432	4.34e-06	0.000517404	77.6498	39.1108	33.9262	27.0189
122	Vps26b	123.615	0.755927	0.164628	-4.59174	4.4e-06	0.00051976	97.1445	76.7458	165.138	155.433
123	Rap1gap	189.878	1.10225	0.24092	-4.57518	4.76e-06	0.000558255	152.451	80.2971	331.675	195.089
124	Btnl1	462.132	1.50556	0.329342	-4.57142	4.84e-06	0.000563986	33.7041	690.757	100.632	1023.44
125	Itih5	131.885	-1.05628	0.231431	4.56414	5.02e-06	0.00057945	346.373	5.34611	164.866	10.9532
126	Nnt	495.117	0.508277	0.11156	-4.55609	5.21e-06	0.000597535	486.793	350.821	694.847	448.008
127	Ift81	20.6982	1.52601	0.335609	-4.54699	5.44e-06	0.000619266	15.1184	9.39785	45.4559	12.8208
128	Pdia4	3991.44	0.415135	0.0915294	-4.53553	5.75e-06	0.000648973	3896.9	3195.01	5199.31	3674.52
129	Cytip	8203.16	-0.417499	0.0928242	4.49774	6.87e-06	0.000769984	14811.9	3520.7	11081	3399.04
130	Fyn	4308.2	0.775136	0.172926	-4.48248	7.38e-06	0.000821076	1094.07	5918.36	1882.61	8337.77
131	Il18	126.636	0.886803	0.198227	-4.47367	7.69e-06	0.000849433	168.999	4.73803	314.209	18.5995
132	Gnaq	997.609	0.424998	0.0953365	-4.45787	8.28e-06	0.000906584	624.619	1156.02	840.17	1369.63
133	Rasgef1b	11997.2	-0.330204	0.0740928	4.45662	8.33e-06	0.000906584	12896.6	13378.4	10253.1	11460.7
134	Top2a	763.101	-0.573311	0.128826	4.45028	8.58e-06	0.000927113	1002.77	815.348	672.982	561.308
135	Qrfp	19.1694	-1.64791	0.372016	4.42967	9.44e-06	0.00101305	49.0628	5.59444	15.0462	6.97399
136	Sec16b	39.3504	1.13565	0.256705	-4.42395	9.69e-06	0.00103293	46.3342	3.49348	103.344	4.2294
137	Whrn	770.513	0.541278	0.122412	-4.42176	9.79e-06	0.00103618	851.178	381.277	1239.76	609.837
138	Usp18	193.09	0.732708	0.165815	-4.41882	9.92e-06	0.00104305	125.634	91.5483	210.182	344.997
139	Ndrg1	85.7589	-0.787004	0.178175	4.41704	1e-05	0.00104445	151.822	48.084	87.4005	55.7287
140	Folr4	24.0477	1.55386	0.35271	-4.40548	1.06e-05	0.00109416	19.64	3.00236	59.8151	13.7333
141	Capn2	364.068	0.657008	0.149396	-4.39775	1.09e-05	0.00112365	464.252	114.403	734.671	142.946
142	Hcrtr2	69.7976	0.985039	0.224093	-4.39568	1.1e-05	0.00112365	84.6644	11.7172	168.881	13.9277
143	Rhbdf1	131.319	-1.1233	0.255569	4.3953	1.11e-05	0.00112365	265.824	84.0031	119.93	55.5178
144	Tgfb3	161.194	-0.775046	0.176484	4.39159	1.13e-05	0.00113535	180.451	225.19	104.538	134.597
145	Sdc4	1926.59	-0.499893	0.113976	4.38597	1.15e-05	0.00115738	2864.19	1673.02	2022.32	1146.83
146	5330426P16Rik	59.8049	-0.878119	0.200533	4.37893	1.19e-05	0.00118755	103.758	50.4628	56.1818	28.8171
147	Gm14292	6.35125	-3.41276	0.779927	4.37574	1.21e-05	0.00119714	10.6498	13.388	0	1.36723
148	Hepacam2	150.369	0.731031	0.167341	-4.3685	1.25e-05	0.00122949	216.834	5.58669	361.124	17.9323
149	Kctd10	712.171	-0.419879	0.0962212	4.36368	1.28e-05	0.0012488	998.136	581.384	745.227	523.937
150	Ube2e2	6.10933	-2.78156	0.637746	4.36155	1.29e-05	0.00125297	19.1812	2.42417	2.15089	0.681083
151	Mprip	2102.27	-0.306454	0.070383	4.3541	1.34e-05	0.00128807	2752.91	1842.59	2225.01	1588.59
152	Il10rb	1151.21	0.369342	0.0853867	-4.32552	1.52e-05	0.00145765	756.345	1311.17	977.376	1559.93
153	Hspbap1	201.517	-0.605415	0.140216	4.31774	1.58e-05	0.001498	204.378	252.939	133.781	214.968
154	Pik3r6	11.0185	2.01817	0.467523	-4.31672	1.58e-05	0.001498	6.91648	2.09099	30.3997	4.66671
155	Rgs13	69.2176	-1.19281	0.277497	4.29846	1.72e-05	0.00161682	88.8184	102.634	37.885	47.5332
156	Slc4a11	67.6338	-0.9698	0.226815	4.27572	1.91e-05	0.00176458	89.581	74.1455	44.882	61.9267
157	Yes1	79.5591	1.11015	0.259693	-4.27485	1.91e-05	0.00176458	18.4149	110.287	40.2113	149.324
158	Bspry	289.19	0.988532	0.231263	-4.27449	1.92e-05	0.00176458	70.7403	367.25	142.775	575.996
159	Rgs2	5999.46	-0.616872	0.144346	4.27356	1.92e-05	0.00176458	12966.7	1427	8431.26	1172.88
160	Manea	1558.94	-0.516149	0.120833	4.27158	1.94e-05	0.00176964	2243.29	1600.33	1565.87	826.276
161	Ipcef1	185.273	-1.03742	0.242991	4.26938	1.96e-05	0.00177651	470.741	26.7711	226.567	17.0147
162	Eps8l1	315.26	-1.30705	0.307238	4.2542	2.1e-05	0.00189009	721.729	185.997	283.177	70.1379
163	Sh3bp5	4944.66	0.28807	0.0677737	-4.25047	2.13e-05	0.0019104	5604.59	3454.75	6845.26	3874.03
164	Fam167a	3256.63	0.388273	0.0915839	-4.23954	2.24e-05	0.00199029	1530.91	4994.24	2004.8	4496.57
165	Tnik	179.457	-0.627877	0.148131	4.23865	2.25e-05	0.00199029	220.92	213.127	142.502	141.278
166	Cdh24	107.43	-0.818387	0.193448	4.23052	2.33e-05	0.00205156	92.2257	193.713	51.4673	92.3147
167	Ncf2	2449.46	0.334499	0.079227	-4.22203	2.42e-05	0.00211812	3218.22	1044.53	4059.42	1475.68
168	Tmem154	537.529	0.674832	0.159887	-4.22069	2.44e-05	0.00211855	642.504	172.676	1029.24	305.695
169	Gm11346	134.727	-0.826844	0.196016	4.21825	2.46e-05	0.00212929	331.72	11.0332	185.812	10.3417
170	Ncf1	3485.57	-0.428941	0.101787	4.2141	2.51e-05	0.00214927	3973.17	4001.57	2948.41	3019.13
171	Clic4	6423.97	0.378701	0.0898761	-4.21358	2.51e-05	0.00214927	2990.32	9094.15	3890.91	9720.5
172	9430038I01Rik	323.624	0.527098	0.125831	-4.18895	2.8e-05	0.00238291	249.969	303.488	360.67	380.369
173	Slc35d2	143.771	0.6016	0.144292	-4.16932	3.06e-05	0.00258319	181.708	45.9159	276.111	71.3487
174	Rpl30-ps9	4.6564	-3.16184	0.76264	4.14592	3.38e-05	0.00282414	9.89713	8.39387	0.334598	0
175	Ifi27l2a	960.596	0.889646	0.214624	-4.14514	3.4e-05	0.00282414	1060.68	225.777	1984.26	571.665
176	Ryr2	58.0896	-1.28186	0.30972	4.13876	3.49e-05	0.0028879	122.631	43.174	48.963	17.5899
177	Spag5	89.4495	-0.707211	0.171985	4.11205	3.92e-05	0.0032258	146.336	71.2728	89.5591	50.6298
178	Tor3a	1148.05	0.380814	0.0926742	-4.10918	3.97e-05	0.00324849	823.491	1057.78	1072.52	1638.42
179	Hist1h2al	3.25242	-3.35755	0.818093	4.10411	4.06e-05	0.00330257	8.26168	4.74799	0	0
180	mt-Tn	471.637	0.549765	0.134248	-4.09515	4.22e-05	0.0034146	610.58	180.309	896.249	199.408
181	Gm8093	5.3574	3.06145	0.748697	-4.08904	4.33e-05	0.00348716	1.25199	0.343146	17.8355	1.99899
182	Galc	102.829	0.803089	0.19716	-4.07329	4.64e-05	0.00371194	68.7583	84.9906	120.575	136.994
183	Orai2	862.881	-0.44435	0.109219	4.06844	4.73e-05	0.00373691	1621.23	320.933	1190.53	318.837
184	AI504432	506.905	-1.08981	0.267877	4.0683	4.74e-05	0.00373691	898.19	463.537	414.235	251.659
185	Ddx25	63.5651	0.770001	0.189279	-4.06806	4.74e-05	0.00373691	88.2233	3.24294	151.13	11.6647
186	Nlrc3	211.684	-1.05881	0.261978	4.04159	5.31e-05	0.00414177	451.982	106.591	213.309	74.8527
187	Scpep1	1358.91	-0.332253	0.0823385	4.03521	5.46e-05	0.00423427	1662.94	1371.52	1320.55	1080.64
188	Nedd4	2092.75	0.760479	0.18875	-4.02903	5.6e-05	0.00432493	2667.16	218.751	4547	938.071
189	Zfp365	38.5471	1.03479	0.257067	-4.02535	5.69e-05	0.00437069	32.4746	18.35	67.5552	35.8085
190	Abhd10	240.281	-0.517458	0.128605	4.02362	5.73e-05	0.00438071	247.096	242.768	172.484	298.776
191	Bmi1	1892.53	0.315686	0.078792	-4.00657	6.16e-05	0.00468558	1323.73	2225.03	1647.42	2373.94
192	Smoc1	18.7926	-1.71223	0.428185	3.99881	6.37e-05	0.00481761	28.1815	24.5465	7.87276	14.5696
193	Fam149b	552.564	-0.440906	0.110618	3.98584	6.72e-05	0.00506313	1026.34	219.622	755.157	209.14
194	E330020D12Rik	901.568	0.721698	0.181125	-3.98454	6.76e-05	0.00506585	508.189	1154.43	843.374	1100.28
195	Cers6	120.513	-0.655592	0.164588	3.98322	6.8e-05	0.00506887	160.911	135.977	101.857	83.307
196	Iqsec2	135.566	0.905491	0.228203	-3.96792	7.25e-05	0.00537905	50.6469	137.492	95.8903	258.235
197	Aspm	98.7466	-0.694157	0.175091	3.96456	7.35e-05	0.0054288	159.227	83.387	97.9471	54.4254
198	Dtd2	80.4471	0.941315	0.237537	-3.96281	7.41e-05	0.00544221	39.5118	87.4287	77.0695	117.779
199	Ltk	221.166	0.832054	0.211123	-3.94108	8.11e-05	0.00593079	286.956	31.259	514.339	52.111
200	Ighg2b	102.691	-2.05453	0.521508	3.93958	8.16e-05	0.00593926	230.046	106.119	47.6996	26.9017
201	Ncapg	68.1797	-0.823059	0.209187	3.93457	8.33e-05	0.00603561	101.843	69.077	56.9791	44.8199
202	Ggnbp1	108.317	0.704124	0.179381	-3.92529	8.66e-05	0.0062432	118.161	49.4898	192.991	72.6259
203	Gpr146	94.1461	-0.778843	0.198551	3.92264	8.76e-05	0.0062825	146.864	85.9075	85.4824	58.3306
204	Gm11223	7.105	2.87188	0.73693	-3.89709	9.74e-05	0.00691766	1.19226	0.585938	16.7499	9.89187
205	Dennd4a	6281.64	-0.601158	0.154337	3.8951	9.82e-05	0.00694217	5751.69	10321.8	3778.86	5274.2
206	Rpl30-ps10	3.00166	-3.19624	0.821417	3.89113	9.98e-05	0.00702399	7.51622	4.17202	0	0.318414
207	Limk2	1182.28	-0.268308	0.0690223	3.88727	0.000101379	0.00710356	1434.24	1096.88	1191.18	1006.8
208	Cep57l1	115.51	-0.63732	0.164269	3.87973	0.000104573	0.00728878	202.333	75.4587	129.944	54.3036
209	Pkd1l1	6.62536	3.17754	0.819212	-3.87877	0.000104985	0.00728878	0.949059	0	21.9069	3.64545
210	Sh3bp2	1927.56	-0.224704	0.0579536	3.87731	0.000105618	0.00729922	1931.23	1983	1652.5	2143.53
211	A930033H14Rik	8.00832	2.19128	0.566851	-3.86571	0.000110768	0.00762036	2.79718	3.49348	15.8587	9.88397
212	Foxm1	245.873	-0.540209	0.140052	3.85721	0.00011469	0.00783375	277.559	281.006	190.682	234.246
213	Pisd-ps2	286.542	-0.779059	0.201999	3.85675	0.000114905	0.00783375	515.623	211.608	298.241	120.697
214	Plekha6	16.2701	-1.47601	0.383892	3.84486	0.000120621	0.00818481	42.8441	6.0623	14.8069	1.36723
215	Ccdc88b	555.282	-0.359762	0.093595	3.84382	0.000121136	0.00818481	936.245	283.201	729.364	272.318
216	Krt222	100.647	0.81694	0.212628	-3.84211	0.000121983	0.00820539	117.607	32.8688	208.261	43.8517
217	A630023P12Rik	50.8531	1.09942	0.286324	-3.83977	0.000123151	0.00824704	60.2176	2.91197	131.819	8.46386
218	Mical1	1424.82	-0.356997	0.0929997	3.83869	0.000123692	0.00824704	2296.96	954.119	1791.28	656.927
219	Cish	1003.91	2.43291	0.636465	-3.82254	0.000132084	0.00876794	14.9558	1831.47	131.427	2037.8
220	Igkv4-57-1	127.936	0.640309	0.167604	-3.82037	0.000133251	0.00880676	164.191	39.679	256.652	51.2203
221	Dirc2	125.643	-0.564499	0.147872	3.81749	0.000134817	0.00887155	197.536	94.0227	133.369	77.6444
222	Uhrf1	441.64	-0.465494	0.122272	3.80705	0.000140635	0.00917463	482.289	531.143	349.307	403.821
223	Lgals3bp	803.585	0.558085	0.147082	-3.79437	0.000148018	0.00961483	863.751	300.334	1275.21	775.041
224	Lrrc32	1233.59	2.15119	0.567571	-3.79018	0.00015054	0.00973426	38.9587	1453.51	225.253	3216.65
225	Ighg2c	66.1246	-2.89802	0.764979	3.78837	0.000151642	0.00973426	167.028	79.7899	11.4266	6.25372
226	Mybl1	36.113	-1.31778	0.349477	3.77072	0.000162775	0.0103513	62.2626	43.7481	24.0388	14.4027
227	Casc5	120.89	-0.950633	0.252109	3.77072	0.000162776	0.0103513	213.977	109.824	109.192	50.566
228	Dennd3	1243.18	-0.489949	0.130129	3.7651	0.000166483	0.0105339	2716.21	142.313	1930.31	183.899
229	Adm	475.873	0.925442	0.245849	-3.76427	0.000167039	0.0105339	97.767	741.655	189.337	874.732
230	Cacna2d2	13.1652	-1.53688	0.410139	3.74722	0.000178806	0.0112292	35.6376	2.44411	11.7511	2.82804
231	Skap1	19.22	-1.30861	0.34961	3.74306	0.000181789	0.0113693	44.4069	8.36176	17.5002	6.61132
232	Ado	1058.13	0.6851	0.183322	-3.73714	0.000186126	0.0115927	315.506	1512.82	510.698	1893.48
233	Dna2	70.9858	-0.737816	0.197636	3.7332	0.000189059	0.0117271	118.214	57.0106	70.5642	38.1542
234	Epha2	284.006	-0.649584	0.174419	3.72428	0.000195876	0.0121004	439.563	200.085	279.266	217.111
235	Dclre1a	91.2442	0.670757	0.180289	-3.72045	0.000198867	0.0122352	71.4285	58.6459	113.983	120.919
236	Gpd1l	2543.19	-0.422245	0.114196	3.69755	0.000217694	0.0133393	4693.48	948.384	3499.1	1031.81
237	Ahnak2	12.0381	2.28806	0.619449	-3.69371	0.000221005	0.0134876	1.30199	11.9357	9.99641	24.9185
238	Ckap4	460.001	0.366208	0.0992241	-3.69072	0.000223625	0.0135926	588.235	198.11	757.492	296.168
239	Capg	5337.82	0.724717	0.19644	-3.68924	0.000224921	0.0136167	3323.03	4227.54	5527.58	8273.13
240	Rsu1	436.141	0.445329	0.121206	-3.67414	0.000238656	0.014373	650.082	93.3752	886.23	114.877
241	Klrb1f	10.4663	-1.79946	0.489882	3.67325	0.000239484	0.014373	31.6223	0.931301	8.58637	0.725339
242	Rundc3b	75.9496	-1.01635	0.276753	3.67242	0.000240263	0.014373	34.2629	172.322	16.4591	80.7546
243	Lztfl1	1235.98	-0.399823	0.109025	3.66725	0.000245177	0.0146093	910.719	2115.96	689.599	1227.64
244	Nr2f6	78.4889	0.760764	0.207764	-3.66168	0.000250569	0.014872	52.0989	72.5999	88.756	100.501
245	Dsn1	169.45	-0.521471	0.142908	3.649	0.000263261	0.0155643	217.421	185.312	150.903	124.165
246	Rtp4	199.817	0.612771	0.168705	-3.6322	0.000281018	0.0165494	182.722	78.0644	280.196	258.285
247	Nrip1	913.353	-0.532884	0.146976	3.62564	0.000288245	0.0169093	898.502	1308.14	619.388	827.386
248	Mki67	840.097	-0.794533	0.219312	3.62284	0.000291387	0.0170276	1429.36	742.178	817.014	371.839
249	Sema4d	3104.35	-0.530121	0.146444	3.61994	0.000294666	0.017153	5528.43	1870.98	3818.35	1199.65
250	Cr2	28210.5	0.476731	0.131759	-3.61819	0.000296665	0.0172032	16096.1	32723.9	22440.8	41581
251	Ttc28	601.904	0.934961	0.258887	-3.61147	0.000304469	0.0175883	499.659	332.478	969.351	606.128
252	Cdc6	43.4864	-0.919227	0.254669	3.6095	0.000306793	0.0176552	76.3885	29.5687	39.7778	28.2106
253	Scimp	64.3934	-0.90677	0.25132	3.60803	0.000308533	0.017688	155.946	11.7471	82.4159	7.46436
254	Tacc2	34.78	-1.5206	0.421772	3.60525	0.000311851	0.0177668	18.2319	58.2419	5.71182	56.9343
255	Pim2	504.669	-0.412216	0.114348	3.60492	0.000312255	0.0177668	642.849	446.228	482.445	447.156
256	Amigo2	529.4	0.479539	0.133209	-3.59989	0.000318358	0.0180462	295.862	452.638	413.676	955.424
257	Pxk	6180.69	-0.219578	0.0611326	3.59182	0.000328371	0.0185444	7676.4	5914.82	6590.97	4540.58
258	Ptk2b	6394.19	-0.374888	0.104412	3.59048	0.000330076	0.0185714	10590.7	3751.45	8159.13	3075.52
259	Ticrr	106.691	-0.751573	0.209786	3.58258	0.000340219	0.0190711	133.136	126.65	78.7295	88.2501
260	Sbf1	3478.23	-0.355821	0.099849	3.56359	0.000365816	0.0204303	3664.09	3903.7	2860.32	3484.8
261	Polm	1122.18	0.451802	0.126952	-3.55883	0.000372518	0.0206522	1417.56	495.945	1942.71	632.507
262	Echdc3	21.0642	1.20701	0.339583	-3.55438	0.000378876	0.0209281	18.3016	10.4826	42.926	12.5466
263	Rogdi	683.464	-0.449901	0.126823	3.54747	0.000388957	0.0214068	981.726	513.775	717.62	520.736
264	Sertad4	21.0283	-1.57587	0.444905	3.54203	0.000397058	0.0217735	21.4053	34.7137	6.44554	21.5487
265	Dcaf12	1051.2	-0.248601	0.0702418	3.53922	0.000401313	0.0218496	1451.59	731.148	1221.03	801.025
266	Apbb1ip	1524.91	-0.229998	0.0649858	3.5392	0.000401335	0.0218496	2198.94	919.959	1873.27	1107.45
267	Ryk	31.6889	1.18762	0.336964	-3.52448	0.000424308	0.0230176	15.8847	22.2548	37.612	51.0039
268	Klf13	2581	-0.36446	0.103439	3.52344	0.000425987	0.0230261	4635.68	1049.17	3598.2	1040.95
269	Arap1	4039.55	0.274248	0.0779459	-3.51844	0.000434091	0.0232663	4916.29	2465.66	5947.52	2828.73
270	Ctla4	75.5281	-0.615762	0.175014	3.51836	0.000434219	0.0232663	151.623	24.7455	98.5784	27.1656
271	Prc1	154.935	-0.544872	0.154888	3.51786	0.000435048	0.0232663	169.635	184.472	116.192	149.442
272	Gm15228	12.3667	2.08724	0.593562	-3.51648	0.000437317	0.0232663	6.95969	0	35.2676	7.23952
273	Cldn10	34.558	-0.907087	0.257989	3.51599	0.000438117	0.0232663	57.6962	22.5032	30.331	27.7015
274	Ptger4	1082.65	-0.417101	0.118881	3.50856	0.000450532	0.023842	1606.65	797.148	1201.94	724.85
275	Bach1	1284.22	-0.324683	0.0928493	3.49688	0.000470737	0.0248244	1283.01	1469.5	1023.64	1360.72
276	Stk38	1627.55	-0.301509	0.086532	3.48436	0.000493318	0.0259249	2345.42	1159.86	1901.71	1103.22
277	Stil	42.2978	-0.923191	0.265275	3.48013	0.000501178	0.0262468	71.281	38.0913	37.2858	22.533
278	Kremen1	485.204	-0.329113	0.0947637	3.47298	0.000514705	0.0268623	533.605	557.331	424.457	425.425
279	Pdlim1	563.934	0.552684	0.159186	-3.47193	0.000516732	0.0268754	389.71	542.963	573.962	749.101
280	Gpr155	305.873	-0.520908	0.150112	3.47013	0.000520206	0.0269634	547.613	167.303	380.782	127.796
281	Smc2	768.78	-0.428351	0.123537	3.46738	0.00052555	0.0271474	636.037	1078.32	472.473	888.289
282	Ifnar2	927.559	0.411328	0.118877	-3.46012	0.000539925	0.0277951	532.724	1124.94	709.031	1343.55
283	Pkib	6966.54	0.905211	0.261721	-3.45869	0.000542808	0.0278488	877.498	11271.7	1668.88	14048.1
284	Cenpe	128.316	-0.708078	0.204816	3.45713	0.000545953	0.0279155	213.695	113.534	130.158	55.8776
285	Npr2	27.4179	1.41553	0.409592	-3.45594	0.000548378	0.0279451	17.4464	8.7337	49.0587	34.4326
286	Trpm4	48.1233	-0.779939	0.225758	3.45475	0.000550804	0.0279746	78.5717	40.5432	45.4961	27.8821
287	Ptpn22	995.385	-0.363344	0.105267	3.45164	0.000557183	0.0282039	920.785	1538.53	715.232	806.989
288	Bub1	53.3978	-0.774261	0.22438	3.45066	0.000559209	0.0282121	78.3074	55.9668	45.3771	33.94
289	Zbtb18	2040.61	-0.214986	0.0624737	3.44122	0.000579089	0.029118	2505.53	1763.89	2158.84	1734.2
290	Slamf7	2448.85	0.38382	0.111702	-3.43611	0.000590128	0.029495	1519.82	2821.79	1984.44	3469.35
291	Kmo	1319.69	-0.421567	0.122705	3.43561	0.000591213	0.029495	2411.54	577.14	1798.15	491.914
292	Oasl1	667.148	0.648057	0.188759	-3.43324	0.000596407	0.0295024	563.669	332.158	887.678	885.087
293	Smagp	133.802	0.713809	0.207913	-3.43321	0.000596481	0.0295024	172.856	20.3052	284.652	57.3934
294	Zfp937	50.8169	-0.859389	0.250649	3.42865	0.000606588	0.0298933	80.8682	50.7244	44.0257	27.6494
295	Pcp4	10.2137	1.73027	0.504765	-3.42787	0.000608333	0.0298933	8.8042	0.465651	31.2222	0.362669
296	Zbtb32	138.814	0.925384	0.27035	-3.42291	0.000619554	0.0303461	27.8994	215.573	54.173	257.612
297	Tpm1	404.88	-0.359449	0.105087	3.42049	0.000625094	0.0305187	591.505	271.676	460.768	295.573
298	Atl2	1420.82	0.287819	0.0843631	-3.41166	0.000645675	0.0314222	1204.78	1491.74	1470.04	1516.71
299	Reep6	39.372	1.89892	0.557553	-3.40582	0.000659656	0.0319997	1.51532	63.2065	8.93396	83.8321
300	H2-Eb2	3090.93	-0.353856	0.104464	3.38734	0.000705746	0.0341261	2530.11	3764.57	1977.1	4091.93
301	Gm14290	124.997	0.654472	0.193277	-3.38619	0.000708696	0.0341596	150.273	50.1643	237.894	61.6561
302	Fam129b	69.3223	-0.875943	0.258779	3.38491	0.000712018	0.0342108	50.5207	119.906	26.8612	80.0017
303	Camk2d	3278.58	-0.279752	0.0827992	3.37868	0.000728358	0.0348851	3092.73	4190.63	2546.47	3284.48
304	H2-Q7	8744.56	0.384853	0.114212	-3.36964	0.000752667	0.0359357	10370	5402.88	13554.9	5650.47
305	Ccdc176	13.615	-1.58546	0.471248	3.36438	0.000767148	0.0364973	27.7098	11.1833	8.41584	7.15101
306	Spag9	4881.8	-0.507518	0.150884	3.36363	0.000769253	0.0364973	4029.64	7415.75	2826.82	5254.98
307	Slc26a10	100.073	-0.550476	0.163835	3.35995	0.00077957	0.0367615	186.836	35.6893	126.882	50.8865
308	Tma7-ps	6.02264	-2.48066	0.73831	3.35991	0.000779678	0.0367615	9.10419	11.5504	0.696431	2.73953
309	Gm14137	188.864	0.715064	0.212998	-3.35714	0.000787542	0.0370169	242.07	44.5983	400.638	68.1502
310	Ccdc69	201.438	-0.428588	0.128006	3.34819	0.000813398	0.0380055	422.835	37.9589	314.051	30.9061
311	Chst12	163.816	-0.503835	0.150483	3.34813	0.000813596	0.0380055	289.243	76.8457	203.91	85.2654
312	Lgmn	2767.18	0.381573	0.114564	-3.33066	0.000866413	0.040315	3314.44	1642.52	4323.26	1788.51
313	Rragb	135.897	-0.605727	0.181898	3.33003	0.000868371	0.040315	96.4975	215.109	62.6345	169.347
314	Grpel2	1431.53	0.231254	0.0694629	-3.32918	0.000871029	0.040315	862.079	1930.79	1011.12	1922.13
315	Tdg	1410.79	-0.366789	0.110505	3.31921	0.000902716	0.0415287	1037.23	2086.23	803.244	1716.46
316	Eif3j2	155.234	1.58211	0.476654	-3.31921	0.000902738	0.0415287	27.4822	129.226	92.0556	372.171
317	Ero1lb	3964.26	0.38013	0.114741	-3.31294	0.000923218	0.0422463	5529.78	1513.33	7204.16	1609.76
318	Cacna1h	180.772	0.930038	0.280812	-3.31196	0.000926454	0.0422463	231.004	13.9551	447.289	30.8402
319	Pdxk	2362.82	0.331383	0.100174	-3.30807	0.000939411	0.0426967	1382.83	3219.63	1740.06	3108.75
320	St14	379.149	-0.337447	0.102093	3.30528	0.000948829	0.0429956	622.229	195.761	491.565	207.041
321	mt-Rnr2	10701.2	0.420538	0.127268	-3.30436	0.000951934	0.0430075	13763.1	4999.13	18449.4	5593.06
322	Ermap	41.3041	-0.918471	0.278939	3.29273	0.000992194	0.044693	80.2216	23.0297	41.9115	20.0537
323	Lurap1	67.2843	0.921103	0.279856	-3.29135	0.000997083	0.04478	65.4884	34.3035	126.29	43.0553
324	Grap2	1344.32	-0.5992	0.182435	3.28445	0.00102182	0.0456659	2668.83	563.503	1753.71	391.241
325	Relt	323.497	0.338152	0.102964	-3.28417	0.00102284	0.0456659	346.867	237.974	439.546	269.604
326	Ptprs	658.021	-0.693216	0.211319	3.28042	0.00103653	0.0461409	498.346	1099.62	306.281	727.833
327	Gopc	972.509	-0.237102	0.0723591	3.27674	0.00105011	0.0465197	1056.94	1005.12	895.171	932.802
328	Pacs1	1338.95	-0.279125	0.0852018	3.27605	0.00105272	0.0465197	1923.31	986.458	1583.54	862.47
329	Adap1	257.189	-0.623635	0.190404	3.27532	0.00105542	0.0465197	421.036	170.436	272.075	165.211
330	Vill	87.1243	0.65985	0.201493	-3.27481	0.00105734	0.0465197	110.635	18.029	176.308	43.526
331	Slc1a4	697.905	2.17247	0.663943	-3.27207	0.00106763	0.0467858	10.8797	1264.87	83.1875	1432.68
332	Prkar2a	281.249	-0.470532	0.143895	3.26997	0.0010756	0.0467858	225.717	374.044	163.04	362.196
333	Gramd1a	2115.58	-0.263498	0.0805818	3.26995	0.00107567	0.0467858	3162.58	1227.79	2633.98	1437.98
334	Gm28042	273.907	-0.554066	0.169454	3.26972	0.00107655	0.0467858	483.116	157.465	328.313	126.733
335	mt-Tl1	55.0589	0.877117	0.268304	-3.26912	0.00107884	0.0467858	56.2296	30.4657	104.738	28.8019
336	Gm15411	109.829	-0.760564	0.232844	3.26641	0.00108919	0.046985	270.809	5.53686	158.79	4.18008
337	Crim1	196.679	-0.76194	0.233274	3.2663	0.00108964	0.046985	304.131	182.572	177.609	122.404
338	Arid5a	2514.84	0.283587	0.086853	-3.26514	0.00109408	0.0470424	2486.62	2535.6	3027.92	2009.22
339	Rgs3	155.753	-0.518773	0.159017	3.26237	0.00110483	0.0473701	325.135	35.8502	226.563	35.4661
340	Tbc1d30	405.269	1.81898	0.558007	-3.25979	0.00111497	0.0476671	10.6731	733.519	48.2058	828.678
341	Prdx6	1367.76	-0.512367	0.157216	3.259	0.00111806	0.0476671	1640.73	1365.14	1146.9	1318.27
342	Prkcb	3752.02	-0.475365	0.146036	3.25512	0.00113343	0.048061	6753.54	1918.95	4846.52	1489.08
343	Kcnk5	477.03	-0.392042	0.120459	3.25456	0.00113569	0.048061	603.125	419.012	458.133	427.853
344	Cdk5rap1	208.682	0.79493	0.2443	-3.25391	0.00113829	0.048061	166.538	161.328	292.263	214.598
345	Gpr176	22.8602	1.5918	0.489268	-3.25344	0.00114017	0.048061	8.08181	13.7706	27.7667	41.8216
346	Pitpnm2	2888.74	0.443298	0.136301	-3.25235	0.00114456	0.048061	2373.78	2920.54	3234.26	3026.38
347	Tusc1	22.2598	1.26787	0.389885	-3.2519	0.00114635	0.048061	12.9375	11.0132	32.974	32.1143
348	Zfp874b	231.409	0.463225	0.14266	-3.24706	0.00116606	0.0486977	151.031	294.187	209.079	271.338
349	Mybl2	133.862	-0.480331	0.147949	3.24659	0.00116797	0.0486977	156.046	132.278	111.626	135.499
350	Mid1	612.184	0.922176	0.28442	-3.24231	0.00118566	0.0491644	325.805	468.219	629.188	1025.52
351	Cdk17	1824.78	-0.302766	0.0935061	3.23793	0.00120401	0.0497586	1866.49	2090.36	1511.83	1830.45
352	Evi5	296.639	0.491196	0.151747	-3.23693	0.00120821	0.0497586	282.95	167.823	398.67	337.112
353	Foxp4	1380.35	-0.274755	0.0848913	3.23655	0.00120986	0.0497586	1681.44	1159.04	1388.61	1292.3
354	Bend3	1563.1	0.488584	0.151025	-3.23512	0.00121591	0.049872	352.361	2797.87	495.787	2606.4
