# Supplementary material for: RUNX1 Regulates a Transcription Program That Affects the Dynamics of Cell Cycle Entry of Naive Resting B Cells
Source: J Immunol. 2021 Dec 15;207(12):2976–91. doi: 10.4049/jimmunol.2001367 (PMC8675107; doi:10.4049/jimmunol.2001367)
Supplement: Data Supplement [file JI_2001367.zip › JI_2001367_Supplemental_3.xlsx]

## Sheet: Sheet1
Supplemental Table II. List of genes differentially expressed in 3hrs activated B cells of Runx1 cK/O versus Cre control mice. P-values were generated
by Wald test and p-adj are BH adjusted (DESeq2).
	Associated.	baseMean	log2Fold	lfcSE	stat	pvalue	padj	Cre_0	Cre_3	KO_0	KO_3
	Gene.Name		Change					baseMean	baseMean	baseMean	baseMean
1	Dmwd	740.757	4.38735	0.221231	-19.8315	1.59e-87	2.07e-83	150.777	26.3198	2207.44	578.494
2	Cd200	782.118	1.8355	0.124112	-14.789	1.73e-49	1.12e-45	596.145	258.216	1347.27	926.842
3	Cd47	2638.36	1.22588	0.0912972	-13.4273	4.18e-41	1.5e-37	3201.51	1066.61	3785.22	2500.11
4	Dab2ip	274.21	2.52044	0.18781	-13.4202	4.61e-41	1.5e-37	168.684	37.4678	669.108	221.579
5	Gm9855	84.558	4.44799	0.373749	-11.901	1.17e-32	3.05e-29	7.69247	8.5968	102.429	219.513
6	Irf7	1046.82	1.80791	0.155272	-11.6435	2.48e-31	5.37e-28	1017.04	244.667	2061.22	864.333
7	Usp18	193.09	1.89087	0.166479	-11.358	6.77e-30	1.26e-26	125.634	91.5483	210.182	344.997
8	Itsn1	548.242	1.52488	0.135887	-11.2216	3.19e-29	5.2e-26	451.714	340.008	413.409	987.837
9	Cables1	52.7856	-2.82557	0.254737	11.0921	1.37e-28	1.98e-25	11.9751	170.179	5.65022	23.338
10	Nr4a2	701.821	1.5225	0.140278	-10.8534	1.92e-27	2.5e-24	865.58	266.712	905.126	769.865
11	Zbp1	786.55	1.07929	0.101597	-10.6233	2.32e-26	2.75e-23	815.922	464.457	880.779	985.043
12	Nedd4	2092.75	2.06758	0.196681	-10.5123	7.58e-26	8.22e-23	2667.16	218.751	4547	938.071
13	Slc2a6	506.829	-1.51361	0.14493	10.4437	1.57e-25	1.57e-22	182.459	1326.73	56.2143	461.916
14	Gadd45a	449.286	1.24201	0.1225	-10.1389	3.71e-24	3.45e-21	658.729	120.392	728.813	289.21
15	Ccr6	974.153	-1.96759	0.200408	9.81793	9.43e-23	8.18e-20	1238.45	1796.21	411.582	450.367
16	Saraf	1143.45	1.18245	0.122378	-9.66227	4.36e-22	3.55e-19	1119.06	401.301	2137.34	916.084
17	Trib1	1080.82	0.889598	0.0943926	-9.42444	4.32e-21	3.31e-18	1415.76	452.15	1617.78	837.572
18	Rtp4	199.817	1.70688	0.181342	-9.41249	4.85e-21	3.5e-18	182.722	78.0644	280.196	258.285
19	Gm15920	73.1806	5.0987	0.543074	-9.3886	6.08e-21	4.17e-18	1.59519	4.31002	72.8764	213.941
20	Ifnar1	4324.17	0.918122	0.0980764	-9.36129	7.88e-21	5.13e-18	2694.54	2673.91	6863.98	5064.26
21	Ift57	99.3161	1.93551	0.207786	-9.31491	1.22e-20	7.57e-18	45.0397	52.5604	94.2961	205.368
22	Eya1	91.2418	-1.95416	0.215567	9.0652	1.24e-19	7.36e-17	155.856	134.263	40.9936	33.8551
23	Tmem26	308.646	1.27507	0.140857	-9.05224	1.4e-19	7.93e-17	366.4	87.2568	566.419	214.509
24	Tsc22d1	1338.84	1.07771	0.119303	-9.03341	1.66e-19	9.03e-17	2352.07	306.286	2046.36	650.639
25	Ptpn22	995.385	-0.927082	0.103199	8.98347	2.62e-19	1.37e-16	920.785	1538.53	715.232	806.989
26	Daam1	174.797	-1.52245	0.169903	8.96073	3.23e-19	1.62e-16	98.0266	410.041	49.5207	141.6
27	Lgals3bp	803.585	1.35623	0.15261	-8.88689	6.28e-19	3.03e-16	863.751	300.334	1275.21	775.041
28	Hmgn2-ps1	88.9093	2.87973	0.329283	-8.74546	2.22e-18	1.03e-15	22.0216	24.634	114.722	194.259
29	Klhdc2	1182.99	-1.1297	0.129857	8.69957	3.33e-18	1.5e-15	466.404	2586.13	502.694	1176.71
30	Mb21d1	118.057	1.40087	0.161838	-8.65605	4.88e-18	2.12e-15	30.2004	97.5822	86.3796	258.066
31	Phf11b	369.316	1.02066	0.118039	-8.64686	5.29e-18	2.22e-15	516.714	127.082	573.835	259.633
32	Gm6548	181.31	1.93636	0.224716	-8.61691	6.88e-18	2.8e-15	138.115	57.4998	303.805	225.821
33	Gm5806	50.2935	5.67533	0.659342	-8.60757	7.46e-18	2.94e-15	1.33185	1.04937	59.0082	139.784
34	Gpr171	1485.69	-1.10151	0.128337	8.58294	9.25e-18	3.54e-15	1658.81	2330.59	871.815	1081.55
35	Dmpk	214.566	3.2533	0.382533	-8.50463	1.82e-17	6.78e-15	147.075	9.9428	594.526	106.722
36	Amigo2	529.4	1.07372	0.12631	-8.50066	1.89e-17	6.82e-15	295.862	452.638	413.676	955.424
37	Gm10036	68.5931	3.60738	0.436609	-8.26227	1.43e-16	5.03e-14	9.85686	9.77421	114.673	140.068
38	Oas1a	192.007	1.61697	0.197157	-8.20145	2.37e-16	8.14e-14	220.627	42.9486	368.304	136.149
39	Lrrk2	6056.9	-1.85132	0.231113	8.01045	1.14e-15	3.82e-13	8945.46	7822.37	5342.39	2117.36
40	Hsh2d	399.278	0.787646	0.0997109	-7.89929	2.8e-15	9.13e-13	459.013	244.971	470.253	422.876
41	Amd2	49.3174	2.43974	0.310868	-7.84817	4.22e-15	1.34e-12	5.30795	22.8456	40.1698	128.946
42	Pisd-ps1	1992.18	-0.763123	0.0975008	7.82684	5e-15	1.55e-12	3654.13	1434.49	2036.68	843.418
43	Hopx	174.079	1.52598	0.196081	-7.78239	7.12e-15	2.16e-12	147.769	69.3681	275.831	203.348
44	Manea	1558.94	-0.947436	0.122882	7.71014	1.26e-14	3.72e-12	2243.29	1600.33	1565.87	826.276
45	Rbms1	1290.27	0.591025	0.0771765	-7.6581	1.89e-14	5.46e-12	1620.96	733.3	1701.72	1105.08
46	St8sia6	268.562	-1.3131	0.171874	7.63992	2.17e-14	6.15e-12	423.426	356.907	152.131	141.782
47	Leprotl1	553.253	1.13368	0.148625	-7.62777	2.39e-14	6.62e-12	328.055	381.55	658.795	844.612
48	Ifitm3	139.173	2.01171	0.26412	-7.61663	2.6e-14	7.06e-12	124.662	43.26	208.542	180.229
49	Lztfl1	1235.98	-0.782868	0.104864	7.46552	8.3e-14	2.2e-11	910.719	2115.96	689.599	1227.64
50	Cst7	29.6585	-2.4298	0.328791	7.39009	1.47e-13	3.82e-11	0.625995	96.3786	4.38348	17.246
51	Il9r	837.103	-2.08083	0.282576	7.36378	1.79e-13	4.56e-11	2074.1	684.885	434.226	155.198
52	Klhdc1	127.124	-1.24153	0.168726	7.35825	1.86e-13	4.67e-11	140.005	177.693	116.224	74.5748
53	Oasl1	667.148	1.3972	0.190604	-7.33039	2.29e-13	5.64e-11	563.669	332.158	887.678	885.087
54	Oas3	251.944	2.17912	0.298651	-7.29652	2.95e-13	7.12e-11	221.768	64.1875	417.472	304.348
55	Lgals9	1512.21	0.776357	0.107458	-7.22472	5.02e-13	1.19e-10	2164.56	496.02	2536.99	851.273
56	Ppp1r16b	7093.41	-0.947206	0.131785	7.18752	6.6e-13	1.53e-10	6034	10449.2	6492.52	5397.94
57	Asph	149.296	1.23993	0.173243	-7.15714	8.24e-13	1.88e-10	93.4641	117.227	107.498	278.993
58	Rhobtb1	73.7577	2.07789	0.291756	-7.12202	1.06e-12	2.35e-10	38.456	11.5892	191.984	53.0016
59	Gm6969	57.5803	-4.94325	0.70543	7.00744	2.43e-12	5.21e-10	168.474	55.4936	6.35378	0
60	Pydc3	721.885	1.63566	0.233442	-7.00671	2.44e-12	5.21e-10	898.962	136.637	1418.14	433.802
61	Epb4.1l2	3609.44	-0.586418	0.0839501	6.98531	2.84e-12	5.97e-10	3107.28	5042.19	2933.41	3354.86
62	Rps13-ps1	108.133	-5.00298	0.716948	6.97816	2.99e-12	6.18e-10	209.747	218.4	2.1953	2.19121
63	Tor3a	1148.05	0.629111	0.0902825	-6.96825	3.21e-12	6.53e-10	823.491	1057.78	1072.52	1638.42
64	Kctd14	290.819	1.12771	0.162822	-6.92605	4.33e-12	8.67e-10	155.442	208.191	340.536	459.105
65	Abcb1b	174.522	-1.62408	0.235675	6.89121	5.53e-12	1.09e-09	81.3503	451.127	22.4504	143.16
66	Sdc3	1189.42	1.75097	0.254838	-6.87091	6.38e-12	1.24e-09	1753.58	161.164	2285.21	557.743
67	Pole2	145.546	-1.14361	0.16726	6.83729	8.07e-12	1.55e-09	70.4197	311.897	59.9992	139.868
68	Slc2a1	1070.41	0.71687	0.105313	-6.80706	9.96e-12	1.88e-09	1263.87	661.247	1266.8	1089.73
69	Gpr137b	459.417	-0.82889	0.122014	6.79339	1.1e-11	2.04e-09	738.556	398.351	477.346	223.414
70	Isg15	138.968	1.69858	0.253698	-6.69526	2.15e-11	3.95e-09	87.0567	74.7554	144.616	249.446
71	Il1r1	53.5546	-2.07235	0.310162	6.6815	2.37e-11	4.28e-09	7.13594	163.521	6.08371	37.4782
72	Lilrb4	774.459	-1.11179	0.168359	6.60367	4.01e-11	7.15e-09	279.421	1784.89	213.59	819.935
73	5430427O19Rik	768.805	-0.908285	0.138144	6.5749	4.87e-11	8.57e-09	635.4	1366.91	347.251	725.659
74	Gsn	690.035	-1.00284	0.15298	6.55535	5.55e-11	9.64e-09	1604.78	249.143	781.831	124.38
75	Adck3	1925.11	0.619057	0.0956969	-6.46893	9.87e-11	1.69e-08	2409.91	1127.6	2429.26	1733.66
76	Stat1	3506.39	0.572286	0.0885785	-6.46078	1.04e-10	1.76e-08	4365.8	2045.8	4566.64	3047.3
77	Ly6a	1968.77	1.37237	0.212499	-6.45822	1.06e-10	1.77e-08	2193.26	608.443	3474.5	1598.88
78	Isg20	219.312	0.952063	0.147459	-6.45647	1.07e-10	1.77e-08	229.264	114.51	309.79	223.682
79	Fancc	320.938	-0.740915	0.115443	6.41804	1.38e-10	2.25e-08	279.993	522.594	169.595	311.569
80	Cdh24	107.43	-1.0662	0.166254	6.41309	1.43e-10	2.29e-08	92.2257	193.713	51.4673	92.3147
81	Mx2	187.239	1.49027	0.233112	-6.39292	1.63e-10	2.58e-08	257.813	37.5526	344.801	108.788
82	Muc1	21.7983	-2.93175	0.460319	6.36897	1.9e-10	2.99e-08	29.2776	39.4322	14.2437	4.23953
83	Evi5	296.639	0.999302	0.15723	-6.35567	2.08e-10	3.22e-08	282.95	167.823	398.67	337.112
84	Mcoln2	758.936	0.59695	0.0940962	-6.34404	2.24e-10	3.43e-08	944.59	437.273	991.719	662.162
85	Gp49a	639.565	-1.16677	0.185375	6.29409	3.09e-10	4.68e-08	184.741	1555.9	130.958	686.662
86	Serpine2	52.7526	2.1956	0.34904	-6.29038	3.17e-10	4.74e-08	33.5603	10.5431	115.615	51.2921
87	Rab3b	22.5458	2.45708	0.391051	-6.28328	3.31e-10	4.91e-08	5.10184	10.6074	11.1636	63.3105
88	Arhgap26	1222.63	-0.917873	0.146177	6.27917	3.4e-10	4.98e-08	1795.21	1052.52	1488.86	553.917
89	Sema7a	1065.57	0.54403	0.0868121	-6.26676	3.69e-10	5.33e-08	784.705	1051.56	890.771	1535.24
90	Dennd4a	6281.64	-0.960866	0.153989	6.23983	4.38e-10	6.27e-08	5751.69	10321.8	3778.86	5274.2
91	Gm4955	801.847	1.49331	0.240774	-6.20213	5.57e-10	7.88e-08	1013.99	208.734	1384.94	599.724
92	Pxk	6180.69	-0.381186	0.0616994	6.17812	6.49e-10	9.08e-08	7676.4	5914.82	6590.97	4540.58
93	Rundc3b	75.9496	-1.08077	0.175122	6.17154	6.76e-10	9.37e-08	34.2629	172.322	16.4591	80.7546
94	Fam53b	1566.91	-0.815778	0.132847	6.14073	8.21e-10	1.13e-07	1572.86	2039.76	1499.7	1155.32
95	Clec2i	1865.33	-0.633301	0.103308	6.13021	8.78e-10	1.19e-07	2524.6	1720.54	2109.06	1107.11
96	Cybb	4924.18	-0.995901	0.163562	6.08882	1.14e-09	1.53e-07	8681.28	2836.13	6766.3	1413.04
97	Irgm1	1074.3	0.781819	0.129028	-6.05931	1.37e-09	1.82e-07	848.002	910.003	969.095	1570.1
98	Six5	11.9676	3.81851	0.631495	-6.04678	1.48e-09	1.94e-07	1.57505	0.585938	26.5071	19.2022
99	St3gal5	133.823	0.891166	0.147475	-6.04282	1.51e-09	1.97e-07	100.378	105.732	132.063	197.119
100	Ski	1225.73	0.402088	0.0666915	-6.02907	1.65e-09	2.13e-07	1075.96	914.671	1704.56	1207.74
101	Txndc16	2237.04	-0.822181	0.136614	6.01827	1.76e-09	2.25e-07	3334.51	1396.67	3430.22	786.78
102	Plcxd2	483.241	-0.957661	0.159703	5.99653	2.02e-09	2.55e-07	500.255	891.429	85.557	455.723
103	Ifi27	702.971	0.820995	0.137756	-5.95977	2.53e-09	3.13e-07	803.081	344.718	1052.4	611.685
104	Ifi27l2a	960.596	1.31553	0.221189	-5.94755	2.72e-09	3.34e-07	1060.68	225.777	1984.26	571.665
105	Ncf2	2449.46	0.495321	0.0835891	-5.92567	3.11e-09	3.75e-07	3218.22	1044.53	4059.42	1475.68
106	5031414D18Rik	1238.4	-0.498961	0.0843617	5.91454	3.33e-09	3.98e-07	1839.62	752.597	1828.41	532.981
107	Abcb1a	41.1493	-1.90014	0.321652	5.90746	3.47e-09	4.11e-07	71.1489	59.3617	19.095	14.9917
108	Slco5a1	73.0588	-2.46713	0.417831	5.90463	3.53e-09	4.15e-07	203.668	36.2697	47.0205	5.27671
109	Runx1	1198.17	0.82903	0.140844	-5.88616	3.95e-09	4.6e-07	1431.49	596.172	1701.7	1063.31
110	Gbp6	149.63	1.37246	0.234033	-5.86437	4.51e-09	5.2e-07	169.304	60.3174	208.79	160.107
111	Vps26b	123.615	0.989363	0.169128	-5.84978	4.92e-09	5.62e-07	97.1445	76.7458	165.138	155.433
112	L1cam	111.509	-1.26109	0.216577	5.82282	5.79e-09	6.55e-07	199.473	75.9598	139.577	31.0272
113	Hnrnpll	33.0392	1.80068	0.311225	-5.7858	7.22e-09	8.1e-07	24.0129	16.5899	30.2356	61.3182
114	Lyl1	1072.84	0.756407	0.131378	-5.7575	8.54e-09	9.5e-07	1228.7	609.262	1420.46	1032.92
115	Map4k3	299.968	0.757504	0.132676	-5.70941	1.13e-08	1.23e-06	289.695	163.512	470.414	276.25
116	Dnah8	556.232	-1.94137	0.340204	5.70649	1.15e-08	1.24e-06	899.207	674.472	485.536	165.711
117	Ddx60	228.418	1.74564	0.307617	-5.67473	1.39e-08	1.48e-06	340.062	20.7675	479.402	73.4408
118	Dclre1a	91.2442	1.03656	0.183171	-5.65896	1.52e-08	1.6e-06	71.4285	58.6459	113.983	120.919
119	Ptpn7	719.919	0.633879	0.112024	-5.65842	1.53e-08	1.6e-06	734.295	495.783	879.569	770.028
120	Ifih1	142.611	1.25669	0.223572	-5.62097	1.9e-08	1.98e-06	169.219	56.7202	206.817	137.689
121	Mcu	233.862	0.659376	0.117466	-5.61334	1.98e-08	2.05e-06	232.36	164.447	277.919	260.722
122	St6gal1	2972.18	-0.797618	0.142129	5.61193	2e-08	2.05e-06	6042.54	1623.51	3292.46	930.239
123	Cd81	1721.88	0.780339	0.141314	-5.52204	3.35e-08	3.41e-06	2099.43	747.804	2750.41	1289.87
124	Ifi47	618.843	0.843471	0.153419	-5.49784	3.84e-08	3.85e-06	456.583	533.456	522.926	962.407
125	Spin1	1694.21	-0.440421	0.0801749	5.49326	3.95e-08	3.92e-06	1888.37	1828.2	1714.75	1345.51
126	Gm3608	72.7177	-2.53758	0.462511	5.48652	4.1e-08	4.04e-06	117.802	129.681	24.0696	19.3183
127	BC017643	1480.56	-0.715048	0.13061	5.47468	4.38e-08	4.29e-06	2252.58	1166.33	1794.45	708.889
128	Pear1	536.053	0.780277	0.142652	-5.4698	4.51e-08	4.38e-06	621.511	211.647	946.402	364.653
129	Mical1	1424.82	-0.537582	0.0985257	5.45626	4.86e-08	4.69e-06	2296.96	954.119	1791.28	656.927
130	Psen2	929.194	0.608917	0.111818	-5.4456	5.16e-08	4.94e-06	929.096	646.227	1152.97	988.487
131	Parp12	39.2067	1.72591	0.317165	-5.44167	5.28e-08	5.02e-06	47.5566	12.153	54.7517	42.3654
132	Ifit3	181.906	1.28429	0.237201	-5.41434	6.15e-08	5.8e-06	250.498	46.2815	316.404	114.442
133	Dhtkd1	50.12	-1.42043	0.262974	5.40143	6.61e-08	6.19e-06	55.0214	77.0557	40.3173	28.0853
134	Zfp36l2	5248.21	0.821233	0.152721	-5.37735	7.56e-08	6.98e-06	8538.57	1167.61	9214.88	2071.78
135	Smagp	133.802	1.48628	0.277519	-5.3556	8.53e-08	7.82e-06	172.856	20.3052	284.652	57.3934
136	Irf5	3126.73	0.472559	0.0887798	-5.32282	1.02e-07	9.3e-06	3266.61	2304.63	3734.53	3201.16
137	Ifit1	72.6754	1.62273	0.305137	-5.31804	1.05e-07	9.48e-06	45.2042	41.1021	73.4878	130.907
138	Slc9a3r1	968.122	0.524975	0.0990925	-5.29782	1.17e-07	1.05e-05	1008.34	723.394	1098.4	1042.35
139	Ptpn14	326.132	1.86245	0.352382	-5.28532	1.25e-07	1.12e-05	700.582	12.7411	539.329	51.8762
140	Rell1	201.666	-0.917137	0.173555	5.28443	1.26e-07	1.12e-05	420.57	127.485	191.241	67.3696
141	Il10	100.816	1.59002	0.301234	-5.27835	1.3e-07	1.15e-05	73.8463	56.2512	99.0051	174.163
142	Trim30d	1087.52	1.09874	0.208254	-5.27599	1.32e-07	1.15e-05	1251.22	529.801	1422.08	1146.99
143	Whrn	770.513	0.676436	0.128233	-5.27505	1.33e-07	1.15e-05	851.178	381.277	1239.76	609.837
144	Slfn1	40.1616	1.94526	0.369462	-5.26511	1.4e-07	1.21e-05	29.2378	14.4912	55.7539	61.1635
145	Plekhm1	1918.91	-0.503924	0.0959589	5.25146	1.51e-07	1.29e-05	3068.72	1140.83	2662.51	803.574
146	Fam21	2692.04	-0.344584	0.0658012	5.23675	1.63e-07	1.39e-05	2419.18	3355.12	2351.34	2642.54
147	Tnfrsf13c	4888.31	0.47905	0.0919083	-5.21226	1.87e-07	1.57e-05	2912.36	5450.5	3585.9	7604.46
148	Sfxn3	637.534	-0.517747	0.0993348	5.21214	1.87e-07	1.57e-05	856.043	419.61	981.339	293.146
149	Mov10	448.502	0.517088	0.0992908	-5.20782	1.91e-07	1.59e-05	472.791	328.508	523.602	469.108
150	Gm7592	191.788	0.964122	0.185434	-5.19927	2e-07	1.66e-05	217.454	97.7446	260.317	191.637
151	Ublcp1	1129.29	0.520701	0.100368	-5.18791	2.13e-07	1.75e-05	1637.85	418.763	1858.2	602.357
152	Btla	6695.41	-0.513307	0.0993299	5.1677	2.37e-07	1.94e-05	12383.8	3739.1	8043.24	2615.53
153	Glrx	128.506	0.913489	0.178188	-5.12654	2.95e-07	2.4e-05	159.234	57.2567	190.072	107.463
154	Dos	131.654	0.886875	0.173071	-5.12434	2.99e-07	2.41e-05	60.7421	131.284	90.1305	244.459
155	Trim30a	2904.78	0.968748	0.189436	-5.11386	3.16e-07	2.54e-05	3603.76	1324.34	4078.55	2612.48
156	Amica1	152.824	1.03363	0.20276	-5.09779	3.44e-07	2.75e-05	257.144	37.6552	237.25	79.246
157	Gimap4	4441.05	0.739022	0.14508	-5.0939	3.51e-07	2.78e-05	2972.42	4048.13	3963.48	6780.16
158	Tmc6	1937.5	0.479959	0.0944382	-5.08226	3.73e-07	2.94e-05	1914.61	1619.45	1953.06	2262.89
159	Oas2	484.916	1.4146	0.279901	-5.05392	4.33e-07	3.4e-05	620.057	73.7038	1043.38	202.525
160	Map3k8	1166.31	-0.549918	0.109235	5.03426	4.8e-07	3.74e-05	1484.87	1073.22	1375.23	731.916
161	Fam83d	47.8591	-1.48978	0.29603	5.03253	4.84e-07	3.75e-05	80.7243	44.7374	50.9012	15.0737
162	Acad8	106.277	0.930934	0.185047	-5.03078	4.88e-07	3.76e-05	70.3306	83.601	109.381	161.795
163	Irf9	1849.26	0.458725	0.0912254	-5.02847	4.94e-07	3.79e-05	1998.03	1354.94	2180.71	1863.36
164	Neat1	4235.34	-0.514958	0.102707	5.01385	5.34e-07	4.06e-05	3710.53	5681.57	3578.23	3971.02
165	1700017B05Rik	2102.74	0.460669	0.0919014	-5.01264	5.37e-07	4.06e-05	2318.2	1382.47	2805.83	1904.47
166	Ifit2	290.225	1.34579	0.268693	-5.00865	5.48e-07	4.13e-05	359.218	82.656	503.59	215.435
167	Tjp3	169.656	-0.820789	0.163912	5.00749	5.51e-07	4.13e-05	226.198	161.204	200.108	91.1123
168	Rap1gap	189.878	1.25097	0.25027	-4.99849	5.78e-07	4.3e-05	152.451	80.2971	331.675	195.089
169	Ckap4	460.001	0.574694	0.11546	-4.97745	6.44e-07	4.77e-05	588.235	198.11	757.492	296.168
170	1700016P03Rik	73.8329	1.51522	0.305157	-4.96539	6.86e-07	5.04e-05	30.2724	55.3126	46.6319	163.115
171	Igtp	441.502	0.621434	0.125387	-4.95612	7.19e-07	5.26e-05	397.731	358.577	455.079	554.619
172	Rab37	144.203	0.808601	0.163326	-4.95085	7.39e-07	5.37e-05	142.838	100.94	155.818	177.215
173	Gypc	333.114	0.693667	0.140649	-4.93192	8.14e-07	5.88e-05	274.404	270.742	348.063	439.246
174	Pydc4	1305.64	1.51837	0.307922	-4.93102	8.18e-07	5.88e-05	1922.77	122.725	2812.09	364.978
175	Gyk	453.227	-0.701326	0.142571	4.91912	8.69e-07	6.19e-05	174.57	918.56	157.423	562.353
176	Gm15382	35.1039	-1.34175	0.272862	4.91731	8.77e-07	6.21e-05	34.1564	56.1292	28.6307	21.4993
177	Kbtbd11	859.157	1.0141	0.206657	-4.90716	9.24e-07	6.5e-05	1431.52	84.8847	1746.74	173.483
178	Arc	34.7061	1.58515	0.32325	-4.90381	9.4e-07	6.58e-05	41.6323	13.73	39.8809	43.5811
179	Socs5	605.459	-0.676304	0.138189	4.89405	9.88e-07	6.88e-05	430.984	936.998	469.373	584.482
180	Junb	11581.1	0.871573	0.178607	-4.87982	1.06e-06	7.35e-05	18434.2	2639.74	20389.8	4860.71
181	Capg	5337.82	0.956178	0.196219	-4.87301	1.1e-06	7.57e-05	3323.03	4227.54	5527.58	8273.13
182	Nckap1	26.9532	1.79764	0.369415	-4.86618	1.14e-06	7.8e-05	6.07715	19.4481	12.598	69.6898
183	Elk3	633.846	0.477731	0.0982181	-4.86398	1.15e-06	7.84e-05	1092.02	292.79	742.057	408.521
184	Atf3	2697.36	0.896274	0.184713	-4.85225	1.22e-06	8.28e-05	3914.08	619.512	5095.05	1160.82
185	Itga6	439.676	-0.901125	0.185795	4.8501	1.23e-06	8.33e-05	510.36	519.208	453.46	275.675
186	Dhx58	430.178	0.968159	0.199681	-4.84853	1.24e-06	8.35e-05	527.333	183.779	647.124	362.475
187	Nek7	2054.66	0.401055	0.0828102	-4.84305	1.28e-06	8.54e-05	1908.79	1818.48	2090.26	2401.09
188	Fam69a	611.873	-0.442514	0.0914243	4.84022	1.3e-06	8.61e-05	797.816	629.67	557.537	462.471
189	Srgap3	44.0423	-1.70049	0.351394	4.83926	1.3e-06	8.61e-05	73.3201	37.6456	54.526	10.6776
190	Oasl2	204.237	1.23547	0.25577	-4.83038	1.36e-06	8.96e-05	242.324	63.5389	357.638	153.448
191	Plin3	297.618	-0.696013	0.144377	4.82079	1.43e-06	9.33e-05	295.98	374.713	288.099	231.679
192	Btnl2	346.46	0.701883	0.14561	-4.82029	1.43e-06	9.33e-05	277.063	289.853	346.058	472.866
193	Pltp	87.6501	-1.3733	0.285014	4.81835	1.45e-06	9.35e-05	162.308	49.895	119.533	18.865
194	Zfp608	2998.11	-0.833103	0.172919	4.81787	1.45e-06	9.35e-05	2494.69	4585.49	2353.56	2558.71
195	Egln3	22.9505	-1.66996	0.347021	4.81227	1.49e-06	9.57e-05	23.5704	40.8465	15.196	12.189
196	Epsti1	633.507	0.659377	0.137208	-4.80568	1.54e-06	9.84e-05	1091.11	118.863	1136.17	187.885
197	Pacsin1	428.37	0.67859	0.141589	-4.79269	1.65e-06	0.000104524	526.103	222.189	608.31	356.878
198	Lphn2	237.57	-1.15525	0.242165	4.77051	1.84e-06	0.000116152	100.567	539.268	71.8249	238.621
199	Ehd4	1273.03	0.788592	0.166239	-4.74371	2.1e-06	0.000131361	1712.11	389.679	2311.93	678.391
200	Tmem154	537.529	0.812417	0.172294	-4.71528	2.41e-06	0.00015038	642.504	172.676	1029.24	305.695
201	Sdc4	1926.59	-0.544277	0.115764	4.70163	2.58e-06	0.000160032	2864.19	1673.02	2022.32	1146.83
202	C330027C09Rik	132.302	-0.814346	0.173428	4.69557	2.66e-06	0.000164064	171.274	150.586	122.206	85.1421
203	Rps6ka1	1283.27	0.414837	0.0885955	-4.68237	2.84e-06	0.000174169	1322.44	1097.89	1245.52	1467.23
204	Aff3	2581.22	-0.724606	0.154798	4.68096	2.86e-06	0.000174548	3989.24	1823.44	3413.27	1098.92
205	Ctns	404.801	-0.593325	0.127051	4.66998	3.01e-06	0.000183288	361.965	557.486	330.61	369.145
206	Xaf1	398.56	1.16093	0.248686	-4.66827	3.04e-06	0.000183955	456.915	170.406	579.272	387.649
207	Gfod1	274.026	0.812238	0.174194	-4.66283	3.12e-06	0.000188015	301.829	143.896	396.352	254.027
208	Slc25a20	363.508	0.711648	0.153312	-4.64184	3.45e-06	0.000206307	416.253	218.784	458.729	360.269
209	Rsl1	198.234	-0.579838	0.124917	4.64179	3.45e-06	0.000206307	125.665	341.852	97.1233	228.295
210	Ablim1	10258.8	-0.526073	0.114098	4.61071	4.01e-06	0.000238056	12260.1	10673.6	10701.7	7399.9
211	Bcl2l11	2991.39	0.487206	0.105679	-4.61023	4.02e-06	0.000238056	1944.93	3273.13	2155.48	4591.99
212	Slc44a2	4018.06	-0.401928	0.087236	4.60736	4.08e-06	0.00024028	5949.67	2691.3	5394.42	2036.86
213	Spn	203.164	0.763039	0.165761	-4.60325	4.16e-06	0.000243969	219.701	130.917	236.395	225.641
214	Cmpk2	241.665	1.15121	0.250259	-4.60006	4.22e-06	0.000245516	396.665	52.122	399.252	118.621
215	Gimap3	1852.95	0.578583	0.12609	-4.58864	4.46e-06	0.000257049	1720.59	1490.24	1970.96	2230
216	Rara	1511.48	0.402814	0.0879363	-4.58075	4.63e-06	0.000265758	1503.92	1369.65	1358.66	1813.67
217	Fgr	504.135	0.665811	0.145543	-4.57466	4.77e-06	0.000272406	811.267	131.968	860.84	212.464
218	Fosl2	2081.55	1.15514	0.253743	-4.55239	5.3e-06	0.000301585	390.125	2232.67	645.729	5057.68
219	Rgcc	216.54	1.12443	0.247333	-4.54623	5.46e-06	0.000309201	460.856	29.3898	310.684	65.2283
220	Mapre2	1906.17	0.379933	0.0836567	-4.54157	5.58e-06	0.00031474	1257.63	2141.21	1436.68	2789.16
221	Ssfa2	3937.78	0.555994	0.12265	-4.53318	5.81e-06	0.000326106	1546.07	5024.91	1778.81	7401.34
222	Phf11a	61.114	1.35312	0.298915	-4.52676	5.99e-06	0.000334718	85.8791	12.1508	114.369	32.0571
223	Nr4a1	15030.7	0.728882	0.161091	-4.52466	6.05e-06	0.000336616	20021.9	7564.56	19944.1	12592.1
224	Tgfb1	4336.83	0.625416	0.138388	-4.51928	6.2e-06	0.000343809	3273.82	4153.27	3496.15	6424.08
225	Nrip1	913.353	-0.654498	0.145108	4.51042	6.47e-06	0.000356976	898.502	1308.14	619.388	827.386
226	Iqsec2	135.566	0.900185	0.199622	-4.50945	6.5e-06	0.000357088	50.6469	137.492	95.8903	258.235
227	Pde7a	2152.83	-0.400207	0.0893363	4.47979	7.47e-06	0.00040878	3861.93	1251.83	2549.69	947.884
228	Adk	221.117	0.618019	0.138954	-4.44767	8.68e-06	0.000472944	186.554	156.479	301.554	239.883
229	Itgb3bp	121.891	0.826713	0.18686	-4.42423	9.68e-06	0.000525112	143.459	63.0574	167.853	113.194
230	Cenpe	128.316	-0.995	0.225746	4.40761	1.05e-05	0.000564703	213.695	113.534	130.158	55.8776
231	Mki67	840.097	-0.979642	0.22232	4.40644	1.05e-05	0.000565403	1429.36	742.178	817.014	371.839
232	Gripap1	3748.84	0.443292	0.100703	-4.40198	1.07e-05	0.000573564	3228.16	3536.67	3415.52	4815.03
233	Eif2ak2	641.172	1.31236	0.298158	-4.40155	1.07e-05	0.000573564	604.826	275.888	979.475	704.5
234	Gphn	399.397	0.597496	0.135979	-4.39402	1.11e-05	0.000591381	372.246	329.079	399.098	497.165
235	Fam46a	441.641	0.774754	0.176611	-4.38679	1.15e-05	0.000608885	571.879	173.065	724.741	296.879
236	Rasa4	309.785	0.691399	0.157859	-4.37986	1.19e-05	0.000626037	306.613	158.99	512.86	260.677
237	Tpp1	2143.89	-0.34873	0.0796984	4.37562	1.21e-05	0.000635762	1752.28	2896.86	1651.76	2274.65
238	Slfn8	1027.6	1.14144	0.261058	-4.37236	1.23e-05	0.000642729	1347.83	390.607	1494.22	877.756
239	Tgfb3	161.194	-0.739221	0.169599	4.35864	1.31e-05	0.00067935	180.451	225.19	104.538	134.597
240	D8Ertd82e	1337.38	-0.423738	0.0972211	4.3585	1.31e-05	0.00067935	814.884	2227.57	647.679	1659.4
241	Daxx	1206.36	0.332895	0.0764136	-4.35648	1.32e-05	0.00068292	1083.19	1105.75	1242.19	1394.29
242	Fbxo48	42.7354	-1.47509	0.338837	4.3534	1.34e-05	0.000689867	54.0835	61.5586	34.3906	20.9088
243	Slc37a3	428.235	-0.486897	0.112228	4.33846	1.43e-05	0.000735553	393.885	575.634	333.309	410.113
244	Il18	126.636	1.72632	0.39896	-4.32706	1.51e-05	0.000771621	168.999	4.73803	314.209	18.5995
245	Foxn3	1630.61	-1.27767	0.295612	4.32213	1.55e-05	0.000785975	1801.4	2593.65	1086.18	1041.2
246	Dusp5	1807.61	0.793015	0.184741	-4.29257	1.77e-05	0.000894847	2123.27	989.661	2393.17	1724.36
247	Sema4d	3104.35	-0.636533	0.148521	4.2858	1.82e-05	0.000918944	5528.43	1870.98	3818.35	1199.65
249	Camk2d	3278.58	-0.350757	0.0820147	4.27676	1.9e-05	0.000953372	3092.73	4190.63	2546.47	3284.48
250	Casp8	1341.31	0.365301	0.0854808	-4.27349	1.92e-05	0.000963737	1684.52	781.467	1892.57	1006.68
251	Ptpn1	5060.42	-0.370764	0.0868281	4.27009	1.95e-05	0.000974799	3373.64	7580.67	3428.72	5858.65
252	Ide	3879.82	-0.857557	0.200888	4.26884	1.96e-05	0.000976533	1153.77	8704.89	894.565	4766.05
253	Myo1g	5445.2	-0.232891	0.0547345	4.25493	2.09e-05	0.00103532	6314.1	5068.88	6086.17	4311.64
254	Aftph	2575.72	-0.197466	0.0465041	4.24622	2.17e-05	0.0010723	2373.62	3046.5	2227.25	2655.5
255	Zfp597	421.731	-0.648914	0.153292	4.2332	2.3e-05	0.00113203	408.484	567.234	351.646	359.559
256	Kcnh4	359.139	-0.671989	0.158841	4.23059	2.33e-05	0.00114097	76.5939	777.297	96.1662	486.499
257	Vill	87.1243	1.16683	0.276226	-4.22417	2.4e-05	0.00116954	110.635	18.029	176.308	43.526
258	Serpini1	290.264	0.838568	0.198752	-4.21917	2.45e-05	0.00119133	530.248	37.6633	525.913	67.2325
259	Arhgap31	275.891	-1.01124	0.239888	4.21546	2.49e-05	0.00120658	555.684	122.733	365.331	59.8175
260	Eps8l1	315.26	-1.35139	0.320761	4.21309	2.52e-05	0.0012148	721.729	185.997	283.177	70.1379
261	Pik3ip1	952.566	-0.639538	0.15206	4.20582	2.6e-05	0.00124991	943.473	1248.03	819.023	799.734
262	Rin3	1258.85	0.516152	0.122793	-4.20344	2.63e-05	0.00125849	2263.98	247.377	2169.16	354.906
263	BC094916	409.589	1.10412	0.262959	-4.19881	2.68e-05	0.00127976	489.746	185.17	558.917	404.523
264	Ubxn11	330.974	0.600908	0.143142	-4.19798	2.69e-05	0.00127982	349.226	231.657	391.215	351.797
265	Trim12c	1167.47	0.385808	0.0919489	-4.19589	2.72e-05	0.00128696	1248.72	906.342	1330.73	1184.09
266	Pacsin2	1806.33	0.341933	0.0815166	-4.19465	2.73e-05	0.00128934	1159.61	2118.41	1262.08	2685.21
267	Gm12250	195.543	0.765292	0.183038	-4.18105	2.9e-05	0.00136398	80.9795	221.451	101.407	378.334
268	Osbpl9	3211.05	-0.252074	0.0606442	4.15661	3.23e-05	0.00151288	3186.27	3342.07	3510.48	2805.38
269	Pxdc1	1373.46	0.777581	0.187708	-4.14249	3.44e-05	0.00160335	1260.21	1002.97	1500.8	1729.86
270	Scpep1	1358.91	-0.345234	0.0834155	4.13873	3.49e-05	0.00162409	1662.94	1371.52	1320.55	1080.64
271	Fam214a	1406.18	-0.821774	0.198818	4.13331	3.58e-05	0.00165546	2662.42	570.649	2071.31	320.321
272	Top2a	763.101	-0.537329	0.130019	4.1327	3.59e-05	0.00165546	1002.77	815.348	672.982	561.308
273	Nusap1	143.724	-0.693637	0.167935	4.13039	3.62e-05	0.00166625	214.987	124.356	159.071	76.481
274	Ddx26b	888.236	-0.646405	0.156776	4.1231	3.74e-05	0.00170783	1379.76	583.795	1218.24	371.148
275	Akt3	804.136	-0.619512	0.150501	4.11633	3.85e-05	0.00174045	1291.02	531.907	1049.11	344.502
276	Stk38l	622.772	0.502468	0.122229	-4.11087	3.94e-05	0.00177593	429.643	664.602	454.623	942.219
277	Ehd3	167.002	-1.10898	0.270077	4.10616	4.02e-05	0.00180629	438.698	58.4918	144.435	26.3845
278	Epn2	90.9773	0.879336	0.214384	-4.10168	4.1e-05	0.00183528	75.941	49.0529	149.106	89.8096
279	Pyhin1	2615.33	0.816116	0.199364	-4.09359	4.25e-05	0.00189402	4256.55	588.08	4573.14	1043.53
280	Cers6	120.513	-0.695533	0.170253	4.08528	4.4e-05	0.00195642	160.911	135.977	101.857	83.307
281	Kremen1	485.204	-0.38424	0.0940818	4.0841	4.42e-05	0.00195968	533.605	557.331	424.457	425.425
282	Fam134b	1930.38	0.382393	0.0937978	-4.07678	4.57e-05	0.00201554	2492.53	1134.15	2614.09	1480.75
283	4931428F04Rik	94.28	-0.738082	0.181544	4.06558	4.79e-05	0.00210766	94.9532	121.361	88.405	72.401
284	Hs3st3b1	62.4496	0.905522	0.222877	-4.06288	4.85e-05	0.00212501	54.7084	42.3099	72.024	80.7561
285	Tgtp2	119.831	0.969146	0.238691	-4.06026	4.9e-05	0.00214185	136.51	63.4977	150.978	128.339
286	Fbxw7	1337.82	0.284935	0.0702209	-4.0577	4.96e-05	0.0021582	1115.73	1373.6	1189.83	1672.14
287	Ifnlr1	31.1761	-1.15458	0.285243	4.0477	5.17e-05	0.00224501	32.0382	52.8674	16.2685	23.5302
288	Npr2	27.4179	1.77601	0.439174	-4.04398	5.26e-05	0.00227328	17.4464	8.7337	49.0587	34.4326
289	Serpina3g	1709.41	0.720112	0.178332	-4.03805	5.39e-05	0.00232388	2047.09	866.307	2487.86	1436.39
290	Rgs13	69.2176	-1.08465	0.268805	4.03509	5.46e-05	0.00234556	88.8184	102.634	37.885	47.5332
291	Orc5	349.027	0.591756	0.146741	-4.03266	5.51e-05	0.00236219	339.697	270.131	379.186	407.094
292	Rbpms	113.719	0.836275	0.207559	-4.02909	5.6e-05	0.0023904	114.904	34.64	242.033	63.2983
293	Pced1b	362.304	0.46475	0.115405	-4.02713	5.65e-05	0.00240259	409.384	240.377	466.488	332.967
294	Ccdc23	254.678	0.892707	0.221765	-4.02546	5.69e-05	0.00241181	232.398	181.07	265.702	339.539
295	Casc5	120.89	-1.08332	0.269341	4.02209	5.77e-05	0.0024386	213.977	109.824	109.192	50.566
296	Abhd17b	1635.48	0.427521	0.106467	-4.01552	5.93e-05	0.00249951	2205.46	712.003	2665.95	958.523
297	Mybl1	36.113	-1.49688	0.37361	4.00654	6.16e-05	0.00258803	62.2626	43.7481	24.0388	14.4027
298	Kif11	178.609	-0.69524	0.173915	3.99758	6.4e-05	0.00266084	255.513	201.863	133.073	123.985
299	Pdlim7	262.458	0.726862	0.18185	-3.99703	6.41e-05	0.00266084	408.494	91.1373	397.842	152.358
300	S1pr1	5371.4	0.458504	0.114714	-3.99694	6.42e-05	0.00266084	7925.48	1733.83	9438.88	2387.41
301	Bhlhe40	3559.5	-0.384419	0.0963453	3.99002	6.61e-05	0.00273102	4466.41	3317.44	3913.21	2540.95
302	Trim25	3468.98	0.605237	0.151752	-3.98834	6.65e-05	0.00273547	4878.81	1452.22	5328.75	2216.11
303	Pik3cd	4677.93	-0.437161	0.109615	3.98813	6.66e-05	0.00273547	6703.01	3574.27	5796.42	2638.02
304	Ncf1	3485.57	-0.405472	0.101706	3.9867	6.7e-05	0.00274342	3973.17	4001.57	2948.41	3019.13
305	Faim3	11858.3	0.4805	0.121285	-3.96175	7.44e-05	0.00303698	14698.3	6074.94	18168.1	8491.97
306	Tm6sf1	918.399	0.889702	0.224925	-3.95556	7.64e-05	0.00310701	1761.76	93.2177	1642.42	176.195
307	Gm14446	73.7464	1.59093	0.403275	-3.94502	7.98e-05	0.00323674	110.72	4.86053	162.179	17.2257
309	Smap2	5132.54	0.23034	0.0585357	-3.93504	8.32e-05	0.00336368	7331.8	2575.19	7598.85	3024.31
310	Hepacam2	150.369	1.47619	0.375435	-3.93194	8.43e-05	0.00339684	216.834	5.58669	361.124	17.9323
311	Cd48	1182.89	0.385245	0.0980585	-3.92873	8.54e-05	0.00341868	1603.04	570.839	1808.93	748.739
312	Sertad1	357.218	0.746215	0.189965	-3.92818	8.56e-05	0.00341868	283.38	290.206	364.893	490.39
313	Pdcd1lg2	209.879	-0.571536	0.145599	3.92542	8.66e-05	0.00344757	170.411	362.083	64.3548	242.669
314	Parp9	1054.56	0.406213	0.103523	-3.92388	8.71e-05	0.00345908	1159.83	771.687	1264.42	1022.28
315	Ralgds	1090.61	-0.38635	0.0985063	3.92208	8.78e-05	0.00347443	1816.55	573.534	1532.5	439.857
316	2810417H13Rik	168.922	-0.738158	0.188325	3.91959	8.87e-05	0.0034999	313.643	108.77	188.553	64.7199
317	Bank1	7289.67	0.428417	0.109398	-3.91615	9e-05	0.00353103	10979.6	2797.41	11615	3766.65
318	Tyk2	1166.87	-0.383494	0.09793	3.916	9e-05	0.00353103	1720.9	857.701	1431.9	656.968
319	Ap1s3	922.954	0.367485	0.0939074	-3.91327	9.11e-05	0.00356036	1116.74	713.479	941.205	920.397
320	Tnik	179.457	-0.578527	0.147915	3.9112	9.18e-05	0.00357315	220.92	213.127	142.502	141.278
321	Ppcdc	1148.8	0.436304	0.111567	-3.91068	9.2e-05	0.00357315	1503.01	620.026	1631.21	840.938
322	Iqgap1	18150.2	-0.593947	0.151895	3.91024	9.22e-05	0.00357315	17512	24170	14956.4	15962.4
323	Lrig1	62.7888	1.11825	0.286874	-3.89806	9.7e-05	0.00374651	21.9716	19.1842	167.045	42.9544
324	Mid1	612.184	1.09981	0.282699	-3.89038	0.000100088	0.00385578	325.805	468.219	629.188	1025.52
325	Tnfaip8	1171.65	0.520734	0.133999	-3.88612	0.000101861	0.00390261	1535.02	666.447	1527.64	957.477
326	Slc27a1	149.084	-0.649545	0.167149	3.88601	0.000101904	0.00390261	214.352	127.425	173.27	81.2885
327	Mndal	3956.41	0.496667	0.127877	-3.88394	0.000102776	0.00391646	6609.68	1080.4	6607.97	1527.61
328	Fer	31.3715	1.8692	0.481842	-3.87928	0.000104765	0.00397711	20.889	3.27284	86.7445	14.5797
329	Tpst2	1890.71	0.814595	0.210334	-3.87286	0.000107565	0.00406498	644.827	2194.55	831.68	3891.77
330	3300002I08Rik	20.7177	-1.63816	0.42302	3.87255	0.000107704	0.00406498	34.0223	25.9483	15.3879	7.51218
331	Stat5b	2434.58	-0.314326	0.0811965	3.87117	0.000108314	0.00407616	2070.95	3096.17	2082.5	2488.71
332	Jarid2	3014.53	0.367423	0.0951418	-3.86185	0.000112532	0.00422271	3276.27	2565.67	2904.41	3311.78
333	Phlda1	67.3245	1.08736	0.281831	-3.85821	0.000114221	0.00426153	75.7345	27.8703	106.054	59.639
334	Sla	2539.64	0.736829	0.191055	-3.85663	0.000114961	0.00427469	4525.58	239.348	4991.14	402.502
335	Clcn7	1194.79	-0.298325	0.0773653	3.85606	0.000115231	0.00427469	908.416	1659.25	862.637	1348.87
336	Gcnt1	511.904	-0.61389	0.159334	3.85286	0.000116748	0.00431867	726.693	460.644	561.329	298.951
337	Rab11fip4	104.589	0.958243	0.248863	-3.85049	0.000117882	0.00434827	77.098	76.7531	113.167	151.337
338	Gla	1682.29	0.550498	0.14305	-3.84829	0.000118945	0.00437095	2954.73	305.148	3021.37	447.902
339	Mx1	359.024	1.2647	0.328679	-3.84783	0.000119168	0.00437095	472.626	112.66	570.942	279.87
340	Dsn1	169.45	-0.565892	0.147274	3.84245	0.000121812	0.00445537	217.421	185.312	150.903	124.165
341	Ly6c1	42.4342	1.22618	0.319343	-3.83969	0.000123189	0.00449311	48.5823	13.4507	75.8715	31.8323
342	Igkc	34145.4	0.57721	0.150407	-3.83764	0.000124221	0.0045181	43382.3	13006	60729.6	19463.6
343	Trim34a	774.007	0.805064	0.209892	-3.8356	0.000125256	0.00454306	1200.06	172.613	1419.78	303.576
344	Arid5a	2514.84	-0.335262	0.0874472	3.83388	0.000126139	0.00456238	2486.62	2535.6	3027.92	2009.22
345	Smim3	121.581	-0.724099	0.188951	3.8322	0.000127004	0.00458093	140.376	153.128	100.431	92.3867
346	Wdr81	1627.26	-0.463754	0.121083	3.83004	0.000128121	0.00460848	1667.28	2007.92	1380.05	1453.78
347	Cln8	100.146	1.29923	0.339365	-3.82842	0.000128967	0.0046261	121.232	17.1283	217.052	45.1696
348	Arhgef10	67.002	1.30094	0.340221	-3.82379	0.000131415	0.00469514	121.305	9.42331	112.922	24.3578
349	Zmiz2	6639.59	-0.267617	0.0699941	3.82342	0.000131613	0.00469514	5831.35	8586.18	5010.82	7130.02
350	Apbb1ip	1524.91	0.266676	0.0697983	-3.82068	0.000133087	0.00473476	2198.94	919.959	1873.27	1107.45
351	3110043O21Rik	367.719	0.4426	0.115901	-3.81878	0.000134114	0.00475079	333.123	323.937	374.639	439.177
353	Gm15561	9.38707	-2.03238	0.532246	3.8185	0.000134267	0.00475079	3.0069	25.9867	2.8645	5.6902
354	St3gal6	568.056	0.427869	0.112081	-3.81748	0.000134821	0.00475747	828.016	269.295	812.834	362.078
355	Atg16l2	865.83	-0.327769	0.0859224	3.81471	0.000136345	0.00479824	1280.17	538.577	1215.71	428.863
356	Acp5	1165.87	0.795015	0.208505	-3.81294	0.000137326	0.00480754	2205.94	113.627	2144.11	199.796
357	Bst2	554.953	0.685703	0.179838	-3.8129	0.000137348	0.00480754	434.681	460.27	580.737	744.123
358	Gimap6	10880.4	0.43977	0.115422	-3.81011	0.000138902	0.00484893	14562.9	5132.87	16854.2	6971.76
359	4632428N05Rik	1148.2	0.48777	0.128184	-3.80523	0.000141674	0.00493246	959.226	1022.64	1174.32	1436.61
360	B3gnt7	2381.57	0.814829	0.214212	-3.80384	0.000142468	0.00494688	724.284	2775.92	1101.38	4924.7
361	Prr7	104.542	1.24832	0.328858	-3.79594	0.000147087	0.00509366	147.988	15.341	216.881	37.9576
362	Gm15228	12.3667	2.85958	0.754352	-3.79077	0.000150182	0.00518705	6.95969	0	35.2676	7.23952
363	H60b	42.8409	1.57744	0.416547	-3.78695	0.00015251	0.00525351	51.9946	7.94594	86.2932	25.1296
364	Atp6v1a	1006.9	-0.372611	0.0985316	3.78164	0.0001558	0.00535271	1084.07	1102.88	989.387	851.249
365	Hook1	874.978	-0.426663	0.113068	3.77351	0.000160965	0.0055156	764.248	1278.91	507.464	949.292
366	Slc35g1	81.2114	1.08537	0.28789	-3.77009	0.000163192	0.00557721	22.6605	82.2694	42.0584	177.858
367	Plod2	27.327	-1.15422	0.306538	3.76536	0.000166312	0.00566896	2.98065	71.5845	2.89173	31.8512
368	Gm24270	71.8872	2.89227	0.768757	-3.76227	0.000168375	0.00572431	12.4608	16.5955	27.0738	231.419
369	Wdhd1	532.396	-0.3848	0.102358	3.75937	0.000170345	0.0057762	572.797	601.836	495.143	459.807
370	Dhx40	925.277	0.327902	0.0874072	-3.75143	0.000175832	0.00594678	1383.74	469.554	1256.61	591.207
371	Chchd10	405.679	0.810986	0.217135	-3.73494	0.000187761	0.00633377	417.434	246.937	521.673	436.673
372	Ubald2	1189.77	0.518162	0.138844	-3.73196	0.000189996	0.00639261	1264.04	784.659	1583.11	1127.28
373	Pla2g7	184.827	1.49798	0.40171	-3.72901	0.00019223	0.0064511	303.744	14.1436	377.52	43.9012
374	Ifi35	947.997	0.544679	0.146263	-3.72396	0.000196123	0.00656483	645.965	937.162	837.88	1370.98
375	Ddit4	584.336	0.778984	0.209291	-3.72201	0.000197645	0.00659881	401.077	528.476	494.397	913.395
376	Tgif2	742.987	0.430234	0.115636	-3.72058	0.000198769	0.00661937	917.3	464.805	961.083	628.759
377	Oas1c	195.227	0.730463	0.196456	-3.71821	0.000200641	0.00666263	321.851	42.4907	344.399	72.1691
378	Map3k14	1284.67	0.249723	0.0671725	-3.71764	0.000201092	0.00666263	1455.8	1015.46	1457.7	1209.75
379	Plbd1	667.617	0.529701	0.14257	-3.71538	0.000202896	0.00670534	901.276	294.106	1049.9	425.189
380	Cetn4	26.1425	1.31481	0.355053	-3.70313	0.000212954	0.00701993	2.86731	26.4789	6.90626	68.3174
381	Pisd-ps2	286.542	-0.790627	0.213716	3.69943	0.000216086	0.00710519	515.623	211.608	298.241	120.697
382	Zfp219	269.084	0.537234	0.145253	-3.69861	0.000216782	0.00711012	179.645	275.876	220.85	399.964
383	Igkv4-63	68.0353	1.06699	0.288767	-3.69499	0.000219893	0.00719402	90.0782	15.3354	133.24	33.4875
384	Agpat4	209.168	0.732902	0.198426	-3.69358	0.00022112	0.00721603	162.436	190.919	163.637	319.678
385	Cacna1s	34.8076	1.88461	0.512042	-3.68059	0.000232697	0.00756594	53.5204	3.48351	66.4535	15.773
386	Gm23935	766.614	2.74707	0.746436	-3.68025	0.000233004	0.00756594	150.051	210.017	297.091	2409.29
387	Ryk	31.6889	1.15544	0.314037	-3.67932	0.000233856	0.00757472	15.8847	22.2548	37.612	51.0039
388	Tap1	3979.4	0.344534	0.0938605	-3.67071	0.000241879	0.00781517	4500.61	2899.83	4830.9	3686.24
389	Pik3ap1	9426.47	0.231245	0.0630297	-3.66883	0.000243664	0.00785332	7932.95	10085.4	7849.28	11838.3
390	Sema4b	2802.76	0.267327	0.0729336	-3.66534	0.000247009	0.00794148	2537.87	2758.27	2591.95	3322.96
391	Ogfrl1	358.387	0.543326	0.148641	-3.65529	0.000256891	0.00822575	440.321	196.414	510.243	286.571
392	Phf11d	89.4197	0.924273	0.252874	-3.65507	0.000257114	0.00822575	116.115	25.6424	165.768	50.1533
393	Prr5	780.041	0.554764	0.15229	-3.64281	0.000269681	0.00858563	1153.31	289.81	1248.36	428.686
394	Trim35	1165.24	0.32116	0.088262	-3.63871	0.00027401	0.00870214	1609.28	549.342	1815.75	686.583
395	Ccr9	101.395	-0.715535	0.196728	3.63718	0.000275639	0.0087326	36.3909	216.645	20.8024	131.742
396	Rsad2	202.004	1.31909	0.362817	-3.63568	0.000277243	0.0087621	241.123	70.5011	312.017	184.377
397	Btg2	4951.87	0.518364	0.142718	-3.63209	0.00028114	0.00886373	8325.68	1023.23	8989.09	1469.46
398	Galc	102.829	0.690074	0.190123	-3.62961	0.000283845	0.00889228	68.7583	84.9906	120.575	136.994
399	Trafd1	870.862	0.53204	0.146585	-3.62957	0.000283889	0.00889228	1276.97	347.883	1354.48	504.114
400	Pttg1	391.867	0.704908	0.194233	-3.62918	0.00028432	0.00889228	381.631	263.139	490.499	432.198
401	Folr4	24.0477	1.80253	0.496732	-3.62877	0.000284777	0.00889228	19.64	3.00236	59.8151	13.7333
402	Ankrd12	2435.52	-0.798088	0.220102	3.626	0.00028785	0.00896673	1949.85	3860.39	1732.09	2199.72
403	Tusc1	22.2598	1.43136	0.395563	-3.61853	0.00029628	0.0092073	12.9375	11.0132	32.974	32.1143
404	Adam10	3179.92	-0.22359	0.0618026	3.61781	0.000297104	0.00921092	2677.99	3937.42	2734.95	3369.32
405	Hfe	140.216	1.14282	0.315962	-3.61694	0.000298109	0.00922015	201.015	36.614	239.825	83.4094
406	Cmtm7	1129.88	0.57525	0.159137	-3.61481	0.000300565	0.00927407	1194.53	834.293	1242.41	1248.28
407	Bsn	83.4636	-1.11338	0.309295	3.59975	0.000318522	0.00980489	51.3515	178.255	23.7243	80.5238
408	Etv5	187.671	0.673628	0.187304	-3.59644	0.000322597	0.00988933	253.212	76.9421	296.331	124.198
409	Sidt1	261.567	0.73023	0.203051	-3.59629	0.000322784	0.00988933	411.202	56.076	484.699	94.2923
410	Prr11	42.3665	-1.18399	0.330016	3.58767	0.000333644	0.0101981	70.7308	34.5374	49.6322	14.5659
411	Hrsp12	156.076	-0.743826	0.207522	3.58433	0.000337945	0.0103053	192.596	168.107	163.837	99.763
412	Car2	181.281	0.816202	0.227804	-3.58291	0.000339788	0.0103373	232.003	79.2755	271.413	142.432
413	Cyth1	3616.97	-0.370876	0.103537	3.58205	0.000340913	0.0103474	5111.71	2471.26	4976.52	1908.38
414	Ank	409.627	-0.334607	0.0934417	3.58092	0.000342383	0.0103678	276.79	639.383	216.547	505.787
416	Cep128	222.031	-0.581843	0.163064	3.56819	0.00035946	0.0108588	348.821	125.439	330.369	83.4942
417	Ppp1r15a	7931.56	0.457353	0.128196	-3.5676	0.000360265	0.0108588	12496.4	2656.95	12918.3	3654.62
418	Igkv15-103	628.45	1.45598	0.410028	-3.55093	0.000383868	0.0115435	500.144	197.734	1237.62	578.302
419	Scaper	513.052	-0.42803	0.120648	3.54777	0.000388507	0.0116561	600.387	528.606	531.067	392.147
420	Stat3	7883.13	-0.404811	0.114203	3.54465	0.000393133	0.0117678	3113.1	14362.8	3222.07	10834.6
421	Itpkb	2866.12	0.423424	0.119719	-3.53681	0.000404989	0.0120949	3495.27	2008.06	3265.35	2695.8
422	Lta	214.597	0.700701	0.19838	-3.53212	0.000412239	0.0122832	356.275	49.2404	372.473	80.3976
423	Sfn	931.332	0.68671	0.194553	-3.52968	0.000416064	0.0123689	854.165	692.519	1057.6	1121.05
424	Fosb	18101.8	2.49742	0.708571	-3.52459	0.000424136	0.0125801	35028.2	46.4808	36590.1	742.304
425	Agpat3	1678.12	0.264159	0.0749919	-3.5225	0.000427492	0.0126508	1765.88	1381.36	1902.87	1662.36
426	Rps27a-ps2	69.0407	1.41901	0.403171	-3.51962	0.000432163	0.0127601	41.7495	39.627	82.395	112.391
427	Gm2a	1741.84	-0.413482	0.117578	3.51666	0.000437012	0.0128522	3373.54	523.518	2677.06	393.236
428	Hvcn1	13502.7	-0.259283	0.0737332	3.51651	0.000437258	0.0128522	11962.5	16077.1	12541.3	13429.9
430	Nod1	324.614	1.37126	0.390274	-3.51357	0.000442124	0.012966	658.571	12.7633	590.187	36.9338
431	Fry	838.8	-0.896901	0.255316	3.51291	0.000443229	0.0129692	1555.25	350.103	1264.81	185.035
432	Npepps	1321.75	-0.220513	0.0628003	3.51134	0.00044586	0.0130169	1106.33	1650.57	1114.32	1415.79
433	Dgkd	9452.33	-0.310496	0.0885205	3.50761	0.000452147	0.0131709	13099.9	7371.09	11398.4	5939.89
434	Arhgap11a	505.456	-0.434111	0.123807	3.50634	0.000454315	0.0132046	743.043	393.623	594.099	291.058
435	2020-03-03	160.899	0.600224	0.171316	-3.50362	0.000458986	0.0133106	90.9169	166.591	133.612	252.476
436	Ryr2	58.0896	-1.23519	0.352793	3.50119	0.000463184	0.0133903	122.631	43.174	48.963	17.5899
437	Ddx58	1749.6	0.661488	0.188951	-3.50084	0.000463793	0.0133903	2647.7	563.379	2890.8	896.533
438	Tjp1	19.7681	1.49041	0.425832	-3.49999	0.000465279	0.0134035	18.838	6.60616	33.5064	20.122
439	Slc22a15	25.8868	-1.5203	0.434529	3.49872	0.000467498	0.0134377	51.2123	31.8106	10.0852	10.4389
440	Nfatc1	7465.69	-0.390561	0.111665	3.49762	0.000469438	0.0134638	6089.52	10683.6	4949.24	8140.39
441	Fuca1	1429.07	0.353729	0.101236	-3.4941	0.000475665	0.0135914	1899.71	642.363	2350.77	823.44
442	Zfp260	431.349	-0.320653	0.0917745	3.49392	0.000475977	0.0135914	429.336	511.233	376.749	408.077
443	Ppp3ca	3581.2	0.458294	0.131305	-3.4903	0.000482476	0.0137469	3960.3	2626.3	4124.21	3613.99
444	Mfng	1106.66	0.408528	0.11707	-3.48961	0.00048373	0.0137525	976.327	1011.13	1094.54	1344.63
445	Zap70	28.5508	1.78493	0.511781	-3.48769	0.000487207	0.0138126	23.6369	2.08324	78.0733	10.4098
446	Tuba1a	1442.91	0.600801	0.172284	-3.48728	0.000487965	0.0138126	2115.58	411.191	2618.09	626.772
447	Rasd1	302.029	0.6709	0.192492	-3.48533	0.000491528	0.0138622	362.44	168.662	407.29	269.723
448	Gm9864	98.9037	-1.09915	0.315379	3.48516	0.000491845	0.0138622	108.531	146.951	73.3944	66.738
449	Sp100	6688.02	0.314701	0.0904326	-3.47995	0.000501507	0.0141039	9206.12	3259.01	10231.6	4055.32
450	Kifap3	38.3617	-1.04547	0.300579	3.47818	0.000504836	0.0141669	51.8487	41.5321	40.5897	19.4764
451	Cdc25a	446.648	0.401653	0.115498	-3.47757	0.000505975	0.0141684	233.415	540.177	298.897	714.105
452	Hyi	179.021	0.70146	0.201878	-3.47467	0.000511489	0.014292	110.998	163.53	174.187	267.367
454	Pml	5196.57	0.573398	0.165183	-3.47128	0.000517977	0.0144423	7716.58	2069.07	7909.81	3090.81
455	Fam101b	333.674	0.872632	0.251462	-3.47024	0.000519998	0.0144677	468.346	22.1644	802.2	41.9855
456	Crb3	96.6743	0.74647	0.215523	-3.46353	0.000533141	0.0147674	87.2281	73.753	102.145	123.571
457	Rps4l	100.085	0.892227	0.25762	-3.46335	0.000533495	0.0147674	69.6084	76.9742	108.055	145.703
458	Mid1ip1	298.218	0.474729	0.137086	-3.46301	0.000534173	0.0147674	298.351	243.985	311.598	338.94
459	Ell2	843.246	0.487777	0.140984	-3.45981	0.000540566	0.0149125	678.363	765.327	855.267	1074.03
460	Tusc3	358.718	0.463888	0.134238	-3.45571	0.000548837	0.0151087	343.357	274.289	437.968	379.258
461	Gcsam	14.4741	-2.48121	0.719114	3.45037	0.000559824	0.0153658	27.5078	21.5257	6.76003	2.1027
462	Arhgef3	2300.16	-0.403095	0.116838	3.45002	0.000560537	0.0153658	3750.98	1323.16	3127.2	999.289
463	Id2	693.442	0.730136	0.211722	-3.44856	0.000563594	0.0154171	759.227	400.295	945.051	669.198
464	Abhd6	141.826	-0.564335	0.163696	3.44747	0.000565869	0.0154469	133.421	190.602	115.082	128.197
465	Cystm1	166.959	0.955438	0.27745	-3.44364	0.000573944	0.0156288	53.9805	181.36	75.4206	357.075
466	Hs3st2	31.2935	1.50953	0.438412	-3.44317	0.000574931	0.0156288	37.2522	9.5436	49.0178	29.3605
467	Neurl3	1956.36	-0.573957	0.166757	3.44187	0.000577712	0.0156716	3578.19	449.99	3496.27	300.974
468	Hecw2	20.7258	-1.19841	0.348311	3.44063	0.000580361	0.0157108	20.4599	28.9407	21.4171	12.0853
469	Ddx55	835.39	0.282424	0.082216	-3.43515	0.000592234	0.0159989	661.035	906.772	670.236	1103.52
470	Ddx25	63.5651	1.53904	0.448258	-3.43338	0.0005961	0.01607	88.2233	3.24294	151.13	11.6647
471	Rnf114	2317.65	0.269283	0.07847	-3.43167	0.000599885	0.0161129	2268.3	1994.47	2601.1	2406.73
472	Parp10	724.002	0.283544	0.0826289	-3.43154	0.000600167	0.0161129	818.213	537.622	885.17	655.004
473	Cdkn1a	113.594	0.589431	0.171847	-3.42998	0.000603636	0.0161677	103.687	101.108	97.4034	152.177
474	Ptprn	15.851	1.64614	0.479993	-3.4295	0.000604688	0.0161677	12.1312	6.51355	22.4067	22.3524
475	Zfp263	1745.97	-0.198285	0.0579309	3.42278	0.000619851	0.0165391	1326.88	2331.69	1294.75	2030.55
476	Prodh	106.942	0.595354	0.173973	-3.4221	0.000621385	0.0165461	50.1142	119.677	76.2321	181.747
477	Il1rn	44.6676	1.0394	0.303985	-3.41924	0.000627962	0.0166871	2.69718	54.322	7.54109	114.11
478	Rhob	3419.47	1.01588	0.297339	-3.41658	0.000634119	0.0168164	5921.85	204.231	7128.63	423.176
479	Igkv8-24	469.872	0.671739	0.196693	-3.41516	0.000637446	0.0168703	640.696	145.112	860.701	232.979
480	Gm15638	10.3282	-2.09467	0.613632	3.41355	0.000641217	0.0169357	13.0606	22.1206	2.13371	3.99799
481	Phlpp1	2283.44	-0.536021	0.15716	3.41067	0.000648042	0.0170813	673.57	4567.59	752.695	3139.9
482	Traf5	904.017	0.45812	0.134395	-3.40874	0.00065263	0.0171675	1412.88	326.688	1424.88	451.618
483	Rab20	106.146	-0.941516	0.276349	3.40698	0.00065686	0.0172439	63.0621	191.829	71.2877	98.4052
484	Crabp2	13.2623	1.399	0.410938	-3.4044	0.000663091	0.0173654	3.04038	12.7533	1.45446	35.8012
485	Ier5	4576.08	0.559126	0.164257	-3.40396	0.000664154	0.0173654	6004.42	2169.34	6923.46	3207.12
486	Camkk1	114.171	-0.688526	0.202383	3.4021	0.00066871	0.0174494	97.6465	162.798	95.711	100.53
487	Shisa5	15739.3	0.398344	0.117135	-3.40072	0.000672092	0.0175026	27192.3	3736.11	27097.2	4931.39
488	Rapgef5	349.292	-0.850219	0.250099	3.39953	0.000675012	0.0175436	394.84	442.847	317.282	242.198
489	6330403A02Rik	38.8859	1.53812	0.452601	-3.3984	0.000677811	0.0175812	24.4755	4.83616	111.158	15.0737
491	Fam105a	240.889	-0.485106	0.143156	3.38865	0.000702384	0.018176	302.353	220.105	283.469	157.628
492	Hcst	112.747	0.825852	0.243744	-3.3882	0.000703533	0.018176	154.997	38.8725	186.769	70.3483
493	Reln	71.6641	-1.20389	0.356018	3.38154	0.000720817	0.0185857	136.894	33.2187	102.695	13.8493
494	Clec16a	864.233	0.301652	0.0892677	-3.37919	0.000727005	0.0186713	619.009	898.266	832.865	1106.79
495	Hhex	873.171	0.649646	0.192308	-3.37816	0.000729738	0.0186816	1508.32	101.381	1722.71	160.274
496	Ncapg2	196.207	-0.526724	0.15593	3.37795	0.000730275	0.0186816	223.895	230.293	171.635	159.007
497	Sidt2	4343.87	-0.258522	0.0765483	3.37724	0.000732171	0.0186933	5254.39	4016.3	4748.75	3356.04
498	Bmpr2	26.2752	-1.19313	0.353458	3.37559	0.000736583	0.0187692	25.2649	44.8876	16.2004	18.7482
499	Clint1	4136.16	-0.18517	0.0549241	3.37138	0.000747924	0.0190209	3060.55	5678.04	2812.9	4993.14
500	Btg3	367.497	0.593776	0.176375	-3.36656	0.000761124	0.0193189	338.316	311.037	348.937	471.699
501	Mbnl1	6822.05	-0.326631	0.0972041	3.36026	0.000778703	0.0197266	9036.73	5624.02	8147.22	4480.24
503	Chka	1758.8	0.394199	0.117366	-3.35872	0.000783056	0.0197984	1342.31	1815.75	1488.46	2388.68
504	Ighg2c	66.1246	-2.58115	0.768963	3.35666	0.00078889	0.0199072	167.028	79.7899	11.4266	6.25372
505	Klhl9	289.617	-0.363899	0.108438	3.35581	0.00079132	0.0199299	209.097	413.543	215.083	320.743
507	Oosp1	15.7943	1.92037	0.573922	-3.34605	0.000819702	0.0206049	18.6416	1.85042	32.178	10.5071
508	Mir132	13.5341	1.81394	0.542406	-3.34424	0.000825073	0.0206999	7.1762	7.78578	8.13925	31.0351
509	N4bp1	1415.46	-0.351903	0.105323	3.34118	0.000834246	0.0208898	1041.98	2014.13	1029.79	1575.93
510	Fam206a	842.582	-0.406148	0.121624	3.33937	0.000839672	0.0209854	595.982	1241.4	598.539	934.411
511	Gcc1	564.837	-0.312953	0.0937759	3.33725	0.000846129	0.0210807	513.053	688.9	504.098	553.298
512	Tmed8	3441.77	-0.452205	0.13551	3.33705	0.000846727	0.0210807	2291.16	5393.91	2147.76	3934.26
513	Bin1	2236.46	0.384354	0.115199	-3.33644	0.000848598	0.021087	3997.14	688.001	3360.75	899.942
514	Dclre1c	1234.45	-0.684041	0.205072	3.33562	0.000851104	0.021103	1010.68	1942.9	783.536	1200.67
515	Ighg2b	102.691	-1.76445	0.529053	3.33511	0.000852669	0.021103	230.046	106.119	47.6996	26.9017
516	Spic	297.249	1.27802	0.383256	-3.33464	0.000854105	0.021103	473.299	29.0639	611.672	74.9612
517	Itgb3	1176.51	-0.649657	0.194967	3.33214	0.000861814	0.0212532	1005.61	1585.55	1110.75	1004.13
518	Slamf1	545.038	0.611553	0.183714	-3.32884	0.000872088	0.0214659	531.347	439.108	537.009	672.687
519	Slc30a4	1020.28	-0.389968	0.117252	3.32591	0.000881303	0.0216518	917.694	1315.01	847.264	1001.14
520	Strbp	2421.48	0.231884	0.0697602	-3.32402	0.000887299	0.021758	3224.88	1390.27	3437.32	1633.44
521	Acox3	1517.8	-0.395696	0.11908	3.32296	0.00089068	0.0217999	1954.5	1286.51	1853.06	977.113
522	Xxylt1	557.363	-0.341559	0.102824	3.3218	0.000894399	0.0218498	502.71	774.43	341.983	610.329
523	Hap1	52.3676	1.4562	0.4387	-3.31936	0.00090223	0.0219999	79.5239	5.56675	106.815	17.5645
524	Vim	3202.97	-0.413795	0.124735	3.31739	0.000908612	0.0221141	4917.91	1982.24	4425.84	1485.89
525	Dtx4	198.521	-0.516221	0.155718	3.31509	0.000916128	0.0222554	166.591	261.904	183.095	182.493
526	Tnf	160.18	0.772893	0.233243	-3.31368	0.00092076	0.0223263	64.7968	175.247	98.6575	302.02
527	Pon3	42.9742	-1.16764	0.352777	3.30987	0.000933407	0.0225909	53.0649	42.6756	57.8957	18.2608
528	Slc12a7	327.666	-0.397417	0.120135	3.30809	0.000939344	0.0226924	348.955	356.556	334.265	270.89
529	Hic1	130.277	0.751378	0.22728	-3.30596	0.000946532	0.0228237	60.8509	142.139	77.6752	240.442
530	Uhrf1	441.64	-0.396727	0.120289	3.29812	0.000973338	0.0234267	482.289	531.143	349.307	403.821
531	Rinl	270.251	0.549441	0.166751	-3.29499	0.000984268	0.023646	182.264	259.444	259.097	380.199
532	Ifitm2	90.6427	0.995389	0.302327	-3.29243	0.000993257	0.0238181	56.0021	72.4974	85.7872	148.284
533	Ggh	117.928	0.696353	0.211656	-3.29002	0.0010018	0.0239788	107.885	73.916	168.651	121.26
534	Hopxos	9.09903	2.25813	0.687042	-3.28674	0.00101356	0.0242156	9.88673	0.686292	19.2763	6.5468
535	Gm14085	52.5833	2.14479	0.652709	-3.28599	0.00101625	0.0242355	38.8994	2.20575	151.632	17.5964
536	Zxdb	225.771	-0.374347	0.113969	3.28465	0.00102109	0.0243064	218.609	276.399	195.612	212.463
537	Acot7	181.15	0.602622	0.183516	-3.28375	0.00102437	0.02434	97.5607	189.05	148.993	288.997
538	Ncoa7	289.393	-0.582614	0.177549	3.28142	0.00103284	0.0244621	316.598	317.889	312.079	211.005
539	Spag9	4881.8	-0.492979	0.150238	3.28131	0.00103327	0.0244621	4029.64	7415.75	2826.82	5254.98
540	Ccrl2	46.7994	1.05073	0.320791	-3.27542	0.00105504	0.0248872	65.4355	10.68	87.4799	23.602
541	Smpdl3a	352.646	0.598826	0.18294	-3.27334	0.00106285	0.0250084	594.351	53.0116	682.117	81.1029
542	Cd22	11926.9	-0.515674	0.157573	3.27261	0.00106559	0.0250084	22842.3	3689.67	18602.5	2573.32
543	Cyb561a3	2395.6	-0.338736	0.103509	3.27252	0.00106595	0.0250084	4173.85	883.895	3825.02	699.646
544	Cenpk	34.7875	-1.15235	0.352243	3.27146	0.00106993	0.0250567	56.4739	26.4612	44.7666	11.4485
545	Tmem135	644.223	0.319169	0.0976182	-3.26956	0.00107714	0.0251802	662.173	518.666	748.425	647.626
546	5330426P16Rik	59.8049	-0.778317	0.238327	3.26575	0.00109173	0.0254756	103.758	50.4628	56.1818	28.8171
547	Efcab7	47.3664	0.837299	0.256578	-3.26333	0.00110113	0.0256113	51.2693	26.1996	65.0756	46.9211
548	Ly86	2199.69	0.460053	0.140984	-3.26316	0.00110176	0.0256113	2978.23	998.047	3446.03	1376.43
549	Kif15	108.846	-0.621708	0.190548	3.26273	0.00110344	0.0256113	151.043	108.794	105.492	70.054
550	Map4	2082.96	-0.317757	0.0974266	3.2615	0.00110824	0.0256684	1967.01	2564.11	1745.42	2055.31
551	Churc1	169.469	0.518503	0.159017	-3.26067	0.00111147	0.0256684	163.326	119.675	222.206	172.669
552	Aicda	21.354	-1.88796	0.579024	3.26059	0.00111182	0.0256684	44.5506	14.3554	23.6769	2.8331
553	Gm13456	72.532	0.965765	0.296372	-3.25863	0.00111953	0.0258006	63.9105	44.4148	94.6508	87.1519
554	Ifi44	18.5663	1.67632	0.51517	-3.25392	0.00113825	0.0261859	21.3218	3.59605	35.8077	13.5396
555	Slc7a7	156.734	0.69824	0.214668	-3.25265	0.00114332	0.0262561	179.085	72.0373	257.494	118.319
556	Nr2c1	143.863	-0.509128	0.156675	3.24957	0.00115578	0.0264954	155.044	169.412	133.052	117.944
557	Ttc28	601.904	0.84681	0.26068	-3.24847	0.00116028	0.0265519	499.659	332.478	969.351	606.128
558	Ndc80	168.703	-0.830656	0.255757	3.24784	0.00116286	0.0265643	368.877	81.7326	178.983	45.219
559	Tgfbr2	6830.87	-0.228791	0.0705576	3.24262	0.00118437	0.0270082	6768.38	7475.5	6701.57	6378.05
560	Hal	12.1532	1.79614	0.554891	-3.23692	0.00120826	0.0275049	2.68745	4.18974	25.1758	16.56
561	Ulk1	635.693	-0.273219	0.0844257	3.2362	0.00121132	0.0275263	651.615	708.869	596.568	585.72
563	Als2	724.807	-0.371226	0.114825	3.23299	0.00122502	0.0277892	513.798	1107.27	423.005	855.157
564	Cep170b	512.128	-0.325765	0.100853	3.23011	0.00123743	0.0280219	244.503	866.172	248.517	689.32
565	Trp53i11	3232.25	0.796507	0.246662	-3.22914	0.00124163	0.0280682	5626.27	263.221	6576.13	463.386
566	Zdhhc8	824.383	-0.279615	0.0866703	3.22619	0.00125451	0.0282685	677.724	1068.69	672.038	879.083
567	Ggps1	413.958	-0.338305	0.104865	3.22611	0.00125483	0.0282685	437.869	453.366	406.759	357.837
568	Arhgap25	2108.64	0.416507	0.129193	-3.22392	0.00126449	0.0284368	3183.75	936.523	3060.24	1254.04
569	Tmc8	985.183	0.249069	0.0773632	-3.21947	0.00128426	0.0288317	864.697	1003.1	880.804	1192.13
570	Jund	6627.59	0.759013	0.23595	-3.21684	0.00129609	0.0290472	10529.3	775.627	13879	1326.38
571	Myof	2535.25	-0.658381	0.204782	3.21503	0.00130432	0.0291813	1470.87	4410.17	1483.55	2776.4
572	Golga1	429.188	-0.385969	0.120153	3.21232	0.00131667	0.0294071	362.4	573.175	344.254	436.922
573	Pgm2l1	401.73	-0.514829	0.160389	3.20987	0.00132794	0.0295573	446.95	465.978	369.231	324.76
574	Il5ra	480.448	0.567805	0.177033	-3.20734	0.00133971	0.0297685	698.188	169.584	800.88	253.139
575	A530054K11Rik	449.021	-0.405511	0.126533	3.20478	0.00135167	0.029983	280.029	689.042	308.448	518.566
576	Atrnl1	130.022	-0.506874	0.158237	3.20325	0.00135884	0.030091	158.584	136.897	129.163	95.4454
577	Selplg	755.843	-0.359517	0.112273	3.20217	0.00136395	0.0301528	838.863	696.622	945.48	542.408
578	E430025E21Rik	1260.99	-0.351718	0.109977	3.1981	0.00138336	0.0305301	1208.97	1558.73	1055.72	1220.53
579	Gpr176	22.8602	1.47569	0.461718	-3.19609	0.00139303	0.0305963	8.08181	13.7706	27.7667	41.8216
580	Abca1	1809.13	-0.837868	0.262156	3.19606	0.00139316	0.0305963	3787.52	341.216	2919.72	188.065
581	Nuak2	707.8	0.31168	0.0975446	-3.19526	0.00139707	0.030625	1039.73	322.377	1068.64	400.449
582	Wipf1	3763.18	-0.316613	0.0992242	3.19088	0.0014184	0.0310404	5214.52	3036.87	4364.04	2437.29
583	Zfp874a	142.175	-0.492135	0.154295	3.18957	0.00142484	0.031129	119.576	206.075	97.0731	145.978
584	Fam102b	293.717	-0.532643	0.167039	3.18873	0.00142898	0.0311337	407.136	228.674	381.492	157.566
585	Tmsb4x	25784.5	0.651784	0.204414	-3.18856	0.00142984	0.0311337	29355.8	14655.8	35953.3	23173.4
586	Ncapd2	718.749	-0.375593	0.117828	3.18765	0.00143436	0.0311342	1075.76	534.731	852.349	412.155
587	Add1	3445.29	-0.293111	0.091954	3.18759	0.00143465	0.0311342	5694.56	1651.62	5087.56	1347.41
588	Cog1	697.613	-0.259009	0.0813986	3.18198	0.00146272	0.0316907	667.501	774.215	701.59	647.144
589	Kcnj10	167.853	1.61838	0.50919	-3.17835	0.00148115	0.0320366	305.771	5.46418	339.553	20.6227
590	Slc2a3	633.938	-0.322114	0.101478	3.17422	0.00150239	0.0324422	1098.55	474.31	584.826	378.066
591	Sik1	9747.5	0.658692	0.207832	-3.16935	0.0015278	0.0329126	18263.2	1063.12	17973.8	1689.87
592	Racgap1	465.352	0.490073	0.154642	-3.16908	0.00152923	0.0329126	289.19	545.287	258.524	768.406
593	Mlkl	35.2871	0.960383	0.303183	-3.16767	0.00153668	0.0330184	25.1918	27.3582	34.0553	54.543
594	Fnip1	1447.34	-0.460106	0.145285	3.16692	0.00154061	0.0330483	1353.24	1827.06	1284.27	1324.81
595	AI504432	506.905	-0.856586	0.270724	3.16406	0.00155586	0.033236	898.19	463.537	414.235	251.659
596	Pdzd2	260.847	0.928196	0.293376	-3.16384	0.00155702	0.033236	388.883	38.2393	541.946	74.3207
597	Inadl	772.675	-0.362234	0.114691	3.15836	0.00158659	0.0337784	470.585	1197.15	493.551	929.411
598	Pex1	590.231	-0.339836	0.107605	3.15817	0.00158762	0.0337784	480.042	796.818	455.602	628.461
599	Gm6254	31.8019	1.94715	0.616886	-3.15642	0.00159719	0.0339265	28.9139	16.0428	6.35378	75.8972
600	Unc93b1	7775.01	0.31232	0.0989646	-3.15588	0.00160015	0.0339341	12158	2988.74	12236.7	3716.55
601	Srgn	9817.36	0.580657	0.184065	-3.15463	0.00160704	0.0339724	8613.59	8183.75	10177	12295.1
602	Ccnb2	61.8562	-0.811204	0.257149	3.1546	0.00160717	0.0339724	104.911	47.2553	68.3363	26.9218
603	Slc35d2	143.771	0.608959	0.193397	-3.14875	0.00163968	0.0346033	181.708	45.9159	276.111	71.3487
604	Nfkbia	3778.38	0.429889	0.136553	-3.14815	0.00164307	0.0346188	2947.44	3642.22	3608.45	4915.41
605	Prkce	1448.35	-0.426805	0.135977	3.13882	0.00169631	0.0355882	2378.16	709.826	2177.99	527.412
606	Cxcl10	19.9724	1.4969	0.476968	-3.13836	0.00169895	0.0355882	25.485	7.83409	23.0279	23.5426
607	Hmmr	50.5622	-0.921136	0.293509	3.13836	0.00169898	0.0355882	75.1139	53.094	46.5242	27.5166
608	Cks2	282.288	0.47547	0.151511	-3.13818	0.00170001	0.0355882	259.935	249.662	271.305	348.248
609	Vcl	383.411	-0.899608	0.286777	3.13696	0.00170711	0.0356793	405.737	478.255	397.975	251.679
610	Rpl30	10677.9	0.609389	0.194315	-3.13609	0.00171216	0.0357277	9383.58	7989.1	13085	12253.9
611	Zfp456	186.587	-0.579166	0.184748	3.13491	0.00171909	0.0357977	149.438	286.536	119.395	190.98
612	Msn	21046.2	-0.310454	0.0990509	3.13429	0.00172271	0.0357977	24793.9	20401.7	22549.5	16439.7
613	Gem	2065.5	0.35317	0.112686	-3.13411	0.00172376	0.0357977	2871.35	1172.62	2719.24	1498.8
614	Sub1	5886.26	0.574113	0.183217	-3.13351	0.00172729	0.0358137	5528.17	4479.86	6837.71	6699.31
615	Got1	1662.02	0.320957	0.102568	-3.12921	0.00175279	0.0362521	1502.05	1539.56	1681.91	1924.54
616	Fam63b	1338.34	-0.447325	0.142978	3.12862	0.00175628	0.0362521	1525.14	1383.5	1432.19	1012.54
617	Scml4	473.757	-0.631088	0.20172	3.12854	0.00175678	0.0362521	1203.43	80.5293	559.703	51.3588
618	Cpm	942.237	0.917208	0.293432	-3.1258	0.00177324	0.0365337	1685.64	54.4684	1923.09	105.749
619	Sorl1	9613.39	-0.567238	0.181523	3.12488	0.00177877	0.0365898	12471.2	10321.8	8725.04	6935.48
620	Nr1d2	1379.8	-0.241703	0.0774153	3.12216	0.00179527	0.0368711	1303.32	1562.71	1333.79	1319.37
621	2020-09-11	3382.96	-0.316572	0.101545	3.11756	0.00182358	0.0373934	1864.85	5511.08	1733.74	4422.16
622	Rffl	404.515	0.300805	0.096503	-3.11705	0.00182668	0.0373957	384.955	362.516	424.279	446.309
623	Itgb5	149.04	1.45296	0.466199	-3.11661	0.00182943	0.0373957	240.621	8.4588	319.902	27.1774
624	Bcl6b	32.3847	1.00497	0.322683	-3.11442	0.00184305	0.0375886	13.6898	28.5448	28.5863	58.7179
625	Zfp937	50.8169	-0.851452	0.273412	3.11417	0.00184465	0.0375886	80.8682	50.7244	44.0257	27.6494
626	Atp10a	53.326	0.704317	0.226217	-3.11345	0.00184912	0.0376209	27.3234	57.973	32.1336	95.8739
627	Il12rb1	35.3989	1.10365	0.354537	-3.11295	0.0018523	0.0376268	56.5368	9.6063	53.8445	21.6081
628	2900005J15Rik	21.3108	1.02694	0.330419	-3.108	0.0018836	0.0382031	3.31345	24.2632	7.31963	50.3468
629	Ildr1	354.637	0.546954	0.17604	-3.10699	0.00189002	0.0382737	427.935	257.541	356.69	376.381
630	Rbpjl	20.1859	1.59696	0.514073	-3.10649	0.00189326	0.0382797	27.1162	3.23297	38.4164	11.978
631	Kif18b	43.3368	-1.03397	0.332902	3.10594	0.00189675	0.0382908	67.675	46.2734	37.2508	22.1478
632	Elmsan1	5527.34	-0.585268	0.188514	3.10464	0.00190509	0.0383997	5560.6	7141.73	4670.2	4736.82
633	Igkv16-104	391.378	0.590707	0.190684	-3.09783	0.00194941	0.0392323	515.897	129.245	725.29	195.079
634	Zfp365	38.5471	0.905475	0.292649	-3.09406	0.00197436	0.0396244	32.4746	18.35	67.5552	35.8085
635	Vma21	980.136	0.334188	0.108013	-3.09397	0.00197498	0.0396244	691.366	1081.24	785.287	1362.65
636	Bspry	289.19	0.641215	0.207347	-3.09248	0.00198491	0.0397322	70.7403	367.25	142.775	575.996
637	Mrpl52	554.306	0.7737	0.250206	-3.09225	0.00198646	0.0397322	329.932	508.33	500.269	878.695
638	Dusp1	2899.66	1.6151	0.52255	-3.0908	0.0019962	0.0398658	5308.08	61.7121	6006.62	222.228
639	Tmem88	22.2307	1.36244	0.441235	-3.0878	0.00201646	0.0402087	30.9466	7.42492	29.5243	21.0272
640	Il10rb	1151.21	0.251191	0.0813802	-3.08663	0.00202437	0.0403047	756.345	1311.17	977.376	1559.93
641	Utrn	931.235	-0.899442	0.291486	3.08572	0.00203062	0.0403676	1485.65	537.606	1419.1	282.589
642	Ddx24	3322.49	0.309328	0.100273	-3.08484	0.00203662	0.0404126	2887.24	3145.31	3356.71	3900.7
643	Vps33a	1072.73	-0.209126	0.0677994	3.08448	0.0020391	0.0404126	832.974	1441.39	770.538	1246
644	Tpx2	108.516	-0.608661	0.19751	3.08167	0.00205844	0.040734	142.199	114.339	102.714	74.812
645	Eif3j2	155.234	1.41649	0.45986	-3.08026	0.00206822	0.0408653	27.4822	129.226	92.0556	372.171
646	Zfp36	8909.78	0.378528	0.12318	-3.07297	0.00211939	0.041813	13394.9	3568.01	14030.5	4645.75
647	4833420G17Rik	1044.8	-0.252511	0.0822717	3.06924	0.00214606	0.042275	1444.27	799.916	1262.68	672.35
648	Slc35a5	272.215	-0.405053	0.132097	3.06634	0.00216699	0.042623	253.168	351.207	220.527	263.958
649	Tmem184b	921.739	0.415687	0.135635	-3.06475	0.00217855	0.0427856	779.481	881.417	848.384	1177.67
650	B4galnt1	2398.63	0.259083	0.0845923	-3.06272	0.00219333	0.0430111	3613.04	1538.33	2601.98	1841.19
651	Clec12a	226.959	0.744674	0.243416	-3.05926	0.00221886	0.0434463	354.625	33.4404	462.114	57.6574
653	Ndnf	8.94366	1.57473	0.515354	-3.05563	0.0022459	0.0439096	5.49142	4.75796	9.67187	15.8534
654	Rbpj	2579.58	0.33015	0.108216	-3.05085	0.00228198	0.0445482	1067.99	3568.92	1191.2	4490.23
655	Map3k12	53.9912	0.860023	0.282152	-3.04808	0.00230306	0.0448924	69.3908	28.4374	65.2811	52.8553
656	Cebpb	112.987	1.13933	0.373866	-3.04743	0.00230809	0.0449232	118.586	49.0042	172.378	111.979
657	Unc119	424.759	0.432299	0.142069	-3.04288	0.00234324	0.0455394	623.926	154.866	710.728	209.516
658	Slfn2	3952.38	0.70048	0.230274	-3.04194	0.00235061	0.0456144	1032.12	5024.35	1517.58	8235.49
660	Skap2	498.605	-0.33013	0.108765	3.03527	0.00240318	0.046481	691.763	367.102	642.623	292.934
661	Scand1	177.089	1.26167	0.415719	-3.03492	0.00240598	0.046481	139.32	82.671	276.948	209.416
663	Cast	1611.66	-0.299836	0.0988287	3.0339	0.00241414	0.0465562	1972.58	1464.36	1821.85	1187.82
664	Hes1	364.181	0.843264	0.277983	-3.03351	0.00241725	0.0465562	712.278	50.5476	601.069	92.8305
665	Kansl1l	345.366	-0.641889	0.211638	3.03296	0.0024217	0.0465562	457.254	315.715	408.155	200.339
666	Fos	6851.7	1.9375	0.638881	-3.03265	0.00242417	0.0465562	14467.1	52.0675	12585.1	302.525
667	Havcr1	182.716	0.838724	0.276655	-3.03166	0.00243212	0.0466402	37.7637	228.846	48.4161	415.839
668	Kctd9	517.08	-0.280636	0.0926418	3.02926	0.00245154	0.0469435	374.878	741.757	341.771	609.913
669	Gm11707	14.8998	1.72727	0.570288	-3.02876	0.00245559	0.0469519	18.4814	2.08103	29.8222	9.21452
670	Tap2	1614.69	0.353229	0.116692	-3.02702	0.00246982	0.0471546	1764.22	1208.39	1939.77	1546.4
671	Nfkbid	5010.98	0.45788	0.151329	-3.02572	0.00248043	0.047288	5348.13	3703.1	5893.88	5098.8
672	Wars2	354.634	-0.367512	0.121547	3.02362	0.00249773	0.0475482	301.492	484.233	257.194	375.619
673	Tmem17	44.4036	0.836325	0.276668	-3.02285	0.00250404	0.0475988	29.2842	35.1067	50.0975	63.1262
674	Rgl1	620.118	0.430726	0.142667	-3.01911	0.00253522	0.0481212	748.602	187.455	1290.34	254.078
675	Tcf12	2698.74	-0.351889	0.116572	3.01863	0.00253916	0.0481258	2246.89	3533.58	2249.87	2764.63
676	Ssbp3	251.933	-0.450583	0.149313	3.01772	0.00254687	0.0482017	402.668	135.18	371.065	98.8167
677	Cd93	1074.79	-0.630503	0.208974	3.01714	0.00255174	0.0482238	1328.53	1144.88	1091	734.77
678	Tmem104	327.048	0.393955	0.130653	-3.01527	0.00256751	0.0483814	285.829	313.786	296.37	412.209
679	Aspm	98.7466	-0.597134	0.198158	3.01343	0.00258312	0.0486052	159.227	83.387	97.9471	54.4254
680	Gen1	62.7426	-0.680904	0.226128	3.01114	0.00260265	0.0489021	94.91	55.2322	66.9985	33.8298
681	Rasgef1b	11997.2	-0.222633	0.0740114	3.0081	0.0026289	0.049324	12896.6	13378.4	10253.1	11460.7
682	Nnt	495.117	0.348687	0.115951	-3.0072	0.00263664	0.0493842	486.793	350.821	694.847	448.008
683	Smg6	1776.74	-0.308393	0.102563	3.00685	0.00263969	0.0493842	1689.82	2150.5	1531.56	1735.08
684	Tspan2	195.357	-0.627524	0.208796	3.00544	0.00265197	0.0495301	363.947	64.909	311.126	41.4471
685	Cmtm6	2952.55	0.208277	0.0693082	-3.00508	0.0026551	0.0495301	3426.69	2393.44	3225.29	2764.77
