# Supplementary material for: RUNX1 Regulates a Transcription Program That Affects the Dynamics of Cell Cycle Entry of Naive Resting B Cells
Source: J Immunol. 2021 Dec 15;207(12):2976–91. doi: 10.4049/jimmunol.2001367 (PMC8675107; doi:10.4049/jimmunol.2001367)
Supplement: Data Supplement [file JI_2001367.zip › JI_2001367_Supplemental_4.xlsx]

## Sheet: Sheet1
Supplemental Table III. List of differentially expressed genes (DEG) in the Runx1 c/KO resting B cells that are within 50kb from Runx1 peaks
9430038I01Rik
AI504432
Abcb1a
Abcb1b
Acap1
Adap1
Adm
Ado
Amigo2
Antxr2
Anxa6
Apbb1ip
Arap1
Arid5a
Atl2
B4galnt1
Bach1
Bahd1
Bcar3
Bend3
Bmi1
Bspry
Btla
Btnl1
Cacna2d2
Camk2d
Capg
Ccdc69
Ccdc88b
Ccr6
Cd200
Cdc6
Cdk17
Cenpe
Cep97
Cers6
Cish
Ckap4
Cldn10
Clec16a
Clic4
Cnr2
Cr2
Crim1
Ctla4
Cytip
Dab2ip
Dcaf12
Dclre1a
Ddx25
Dennd3
Dennd4a
Dmpk
Dmwd
Dna2
Dtd2
Dusp3
Echdc3
Egr2
Elk3
Emid1
Entpd5
Epn2
Ermap
Eya1
Fam149b
Fam167a
Fer
Foxp4
Fyn
Gad1
Galc
Galnt6
Ggnbp1
Gm6377
Gnaq
Gopc
Gpr137b
Gpr146
Gpr155
Gpr171
Gpr176
Gramd1a
Grap2
Grpel2
H2-Eb2
H2-Q7
Hal
Hcrtr2
Hepacam2
Hopx
Ifi27l2a
Ifnar1
Ifnar2
Ift57
Il10rb
Il18
Il9r
Ints4
Ipcef1
Irf7
Itih5
Kcnk5
Kctd14
Kif11
Klf13
Klrb1f
Kmo
Kremen1
Krt222
Leprotl1
Lgals3bp
Lgmn
Limk2
Lrrc32
Lztfl1
Manea
Map4k3
Mical1
Mprip
Mybl1
Nav2
Ncf1
Ncf2
Ndc80
Nedd4
Nid1
Nr2f6
Oasl1
Orai2
Pacs1
Pcp4
Pdcd1lg2
Pde2a
Pde7a
Pdlim1
Pdxk
Pglyrp2
Pik3r6
Pim2
Pitpnm2
Pkib
Plcxd2
Plekhg3
Plekhg5
Polm
Prc1
Prkcb
Ptk2b
Ptpn22
Ptprs
Pxk
Qrfp
Rasa4
Rasgrf2
Rbpms
Rell1
Relt
Rgs13
Rgs2
Rgs3
Rhbdf1
Rhobtb1
Rogdi
Ryr2
Saraf
Sbf1
Scimp
Scml4
Scpep1
Sdc4
Sema4d
Serpine2
Sh3bp2
Sh3bp5
Six5
Skap1
Ski
Slamf7
Slc26a10
Slc26a11
Slc2a3
Slc2a6
Slc4a11
Slco5a1
Smagp
Smoc1
Spag5
Spag9
Sspn
St14
St6gal1
St8sia6
Stat4
Sypl
Tbc1d30
Tdg
Tgfb3
Tmem154
Tmem26
Top2a
Tor3a
Tpm1
Ttc28
Twsg1
Uhrf1
Vps26b
Vps37b
Whrn
Xxylt1
Zap70
Zbtb18
Zbtb32
